# Supplementary material for: A reference linkage map for Eucalyptus
Source: BMC Genomics. 2012 Jun 15;13:240. doi: 10.1186/1471-2164-13-240 (PMC3436727; doi:10.1186/1471-2164-13-240)
Supplement: Additional file 1 — Eucalyptuscomposite map details.Details of markers mapped in the Eucalyptus composite map. Includes, linkage group and position of mapped markers, marker type and which component map(s) markers were mapped. A '1' in the 'Multicopy marker' column indicates that the marker occurs on two or more linkage groups. [file 1471-2164-13-240-S1.xlsx]

## Sheet: Sheet1
Multicopy marker	1
Sum of cM	Column Labels
Row Labels	1	2	3	4	5	6	7	8	9	10	11	Grand Total
ePt-502845				48.31						73.36		121.67
ePt-503174		15.54	36.03		72.19			88.17				211.93
ePt-503517				58.97		47.82						106.79
ePt-503609									74.26		18.59	92.85
ePt-503782								93.78			87.14	180.92
ePt-504105				32.07			39.52					71.59
ePt-504147					43.23					15.96		59.19
ePt-504766					69.3					32.46		101.76
ePt-504858					42.36		4.18					46.54
ePt-504882		78.76									21.46	100.22
ePt-563487		3.51									14.9	18.41
ePt-564413						41.19		116.23				157.42
ePt-564765						0		89.95				89.95
ePt-564874				26.86				106.95				133.81
ePt-565718						1.78		88.88				90.66
ePt-565956		3.32									14.9	18.22
ePt-566051							87.71				0	87.71
ePt-566325					95.9		64.72					160.62
ePt-566596		79.31									19.09	98.4
ePt-566850		34.74									10.11	44.85
ePt-567151									43.92	24.62		68.54
ePt-567610								19.05	18.36			37.41
ePt-568036		72.22		11.2								83.42
ePt-568705				32.37			39.16					71.53
ePt-568743					69.61	45.59						115.2
ePt-568818		55.1	79.98		77.67		71.05					283.8
ePt-568865					35.24	121.15						156.39
ePt-569681		62.86			72.4							135.26
ePt-569828		48.26					64.47					112.73
ePt-570269			42.52							75.33		117.85
ePt-570278			41.6						15.62			57.22
ePt-570701			41.61						14.14			55.75
ePt-571374							87.71				0.7	88.41
ePt-571507					58.9	112.15						171.05
ePt-571769				24.96		6.41						31.37
ePt-571799			7.23			37.72						44.95
ePt-571831			80.18		46.69							126.87
ePt-572057					35.33	121.16						156.49
ePt-572821		2.18									14.9	17.08
ePt-573059							9.35				0.07	9.42
ePt-573788	28.37						74.59					102.96
ePt-573955			72.67								23.63	96.3
ePt-574238		16.58			85.63	26.82						129.03
ePt-574289					73.46		61.56					135.02
ePt-575049	68.45										48.06	116.51
ePt-575450		57.12								69.19		126.31
ePt-575597					72.64				23.4			96.04
ePt-599923			36.85				70.08					106.93
ePt-599965			49.73		12.43							62.16
ePt-600068		26.2					39.44					65.64
ePt-636534	58.24				60.39							118.63
ePt-636589			82.79				41.62					124.41
ePt-636681		43.59	79.97									123.56
ePt-637034				52						74.14		126.14
ePt-637503				29.12			39.34					68.46
ePt-637610		60.22	35.43		72.13			90.07				257.85
ePt-637656	7.04									31.13		38.17
ePt-637861		60.71	35.43		72.14			90.07				258.35
ePt-638325								35.4	56.5			91.9
ePt-638853			82.79				41.76					124.55
ePt-638863				1.08				31.08				32.16
ePt-639810										5.93	56.95	62.88
ePt-639925										2.74	56.89	59.63
ePt-640753			23.57						20.8			44.37
ePt-640754	20.63			62.63								83.26
ePt-640819			49.96								28.95	78.91
ePt-641396		79.24									17.12	96.36
ePt-641492									44.08	24.95		69.03
ePt-641571							55.85	74.81				130.66
ePt-641578						1.83		88.88				90.71
ePt-641639				45.89				55.11				101
ePt-641685							55.85	74.3				130.15
ePt-642931					39.27	14.96						54.23
ePt-643056									44.06	24.99		69.05
ePt-643259			52.74		12.41							65.15
ePt-643271			51.87		1.49							53.36
ePt-643458						86.64		84.96				171.6
ePt-643707			51.01		1.65							52.66
ePt-643832					44.47			90.09				134.56
ePt-643890			48.25					105.99				154.24
ePt-643897						37.73		90.09				127.82
Grand Total	182.73	799.46	1082.21	425.46	1266.93	702.95	947.96	1513.86	355.14	454.8	433.46	8164.96
							ePt-503513	1			1
							ePt-503514	1			1
							ePt-503531	1			1
							ePt-503532	1			1
							ePt-503533	1			1
							ePt-503545	1			1
							ePt-503548	1			1
							ePt-503558	1			1
							ePt-503564	1			1
							ePt-503565	1			1
							ePt-503571	1			1
							ePt-503575	1			1
							ePt-503577	1			1
							ePt-503579	1			1
							ePt-503581	1			1
							ePt-503587	1			1
							ePt-503588	1			1
							ePt-503594	1			1
							ePt-503595	1			1
							ePt-503598	1			1
							ePt-503601	1			1
							ePt-503604	1			1
							ePt-503607	1			1
							ePt-503608	1			1
							ePt-503613	1			1
							ePt-503615	1			1
							ePt-503616	1			1
							ePt-503625	1			1
							ePt-503636	1			1
							ePt-503637	1			1
							ePt-503638	1			1
							ePt-503640	1			1
							ePt-503643	1			1
							ePt-503647	1			1
							ePt-503650	1			1
							ePt-503656	1			1
							ePt-503660	1			1
							ePt-503671	1			1
							ePt-503672	1			1
							ePt-503673	1			1
							ePt-503680	1			1
							ePt-503685	1			1
							ePt-503686	1			1
							ePt-503687	1			1
							ePt-503689	1			1
							ePt-503692	1			1
							ePt-503696	1			1
							ePt-503700	1			1
							ePt-503701	1			1
							ePt-503704	1			1
							ePt-503710	1			1
							ePt-503711	1			1
							ePt-503716	1			1
							ePt-503719	1			1
							ePt-503727	1			1
							ePt-503732	1			1
							ePt-503736	1			1
							ePt-503740	1			1
							ePt-503742	1			1
							ePt-503753	1			1
							ePt-503756	1			1
							ePt-503758	1			1
							ePt-503761	1			1
							ePt-503764	1			1
							ePt-503766	1			1
							ePt-503772	1			1
							ePt-503775	1			1
							ePt-503777	1			1
							ePt-503783	1			1
							ePt-503790	1			1
							ePt-503808	1			1
							ePt-503812	1			1
							ePt-503819	1			1
							ePt-503826	1			1
							ePt-503832	1			1
							ePt-503837	1			1
							ePt-503840	1			1
							ePt-503841	1			1
							ePt-503845	1			1
							ePt-503847	1			1
							ePt-503848	1			1
							ePt-503852	1			1
							ePt-503855	1			1
							ePt-503856	1			1
							ePt-503863	1			1
							ePt-503870	1			1
							ePt-503872	1			1
							ePt-503873	1			1
							ePt-503877	1			1
							ePt-503880	1			1
							ePt-503894	1			1
							ePt-503896	1			1
							ePt-503899	1			1
							ePt-503900	1			1
							ePt-503904	1			1
							ePt-503909	1			1
							ePt-503910	1			1
							ePt-503912	1			1
							ePt-503915	1			1
							ePt-503923	1			1
							ePt-503926	1			1
							ePt-503929	1			1
							ePt-503933	1			1
							ePt-503934	1			1
							ePt-503936	1			1
							ePt-503943	1			1
							ePt-503944	1			1
							ePt-503945	1			1
							ePt-503946	1			1
							ePt-503957	1			1
							ePt-503958	1			1
							ePt-503961	1			1
							ePt-503963	1			1
							ePt-503968	1			1
							ePt-503970	1			1
							ePt-503973	1			1
							ePt-503974	1			1
							ePt-503979	1			1
							ePt-503982	1			1
							ePt-503985	1			1
							ePt-503990	1			1
							ePt-503993	1			1
							ePt-503994	1			1
							ePt-503998	1			1
							ePt-504000	1			1
							ePt-504002	1			1
							ePt-504006	1			1
							ePt-504012	1			1
							ePt-504015	1			1
							ePt-504016	1			1
							ePt-504020	1			1
							ePt-504021	1			1
							ePt-504025	1			1
							ePt-504032	1			1
							ePt-504036	1			1
							ePt-504039	1			1
							ePt-504045	1			1
							ePt-504055	1			1
							ePt-504056	1			1
							ePt-504063	1			1
							ePt-504067	1			1
							ePt-504073	1			1
							ePt-504076	1			1
							ePt-504079	1			1
							ePt-504083	1			1
							ePt-504087	1			1
							ePt-504088	1			1
							ePt-504090	1			1
							ePt-504092	1			1
							ePt-504097	1			1
							ePt-504103	1			1
							ePt-504109	1			1
							ePt-504123	1			1
							ePt-504124	1			1
							ePt-504126	1			1
							ePt-504133	1			1
							ePt-504138	1			1
							ePt-504142	1			1
							ePt-504149	1			1
							ePt-504153	1			1
							ePt-504154	1			1
							ePt-504162	1			1
							ePt-504164	1			1
							ePt-504165	1			1
							ePt-504168	1			1
							ePt-504170	1			1
							ePt-504176	1			1
							ePt-504180	1			1
							ePt-504183	1			1
							ePt-504189	1			1
							ePt-504190	1			1
							ePt-504192	1			1
							ePt-504198	1			1
							ePt-504215	1			1
							ePt-504218	1			1
							ePt-504220	1			1
							ePt-504232	1			1
							ePt-504234	1			1
							ePt-504235	1			1
							ePt-504238	1			1
							ePt-504244	1			1
							ePt-504246	1			1
							ePt-504250	1			1
							ePt-504254	1			1
							ePt-504255	1			1
							ePt-504263	1			1
							ePt-504269	1			1
							ePt-504278	1			1
							ePt-504282	1			1
							ePt-504285	1			1
							ePt-504286	1			1
							ePt-504287	1			1
							ePt-504291	1			1
							ePt-504294	1			1
							ePt-504304	1			1
							ePt-504308	1			1
							ePt-504312	1			1
							ePt-504314	1			1
							ePt-504317	1			1
							ePt-504319	1			1
							ePt-504323	1			1
							ePt-504325	1			1
							ePt-504329	1			1
							ePt-504330	1			1
							ePt-504335	1			1
							ePt-504338	1			1
							ePt-504347	1			1
							ePt-504356	1			1
							ePt-504375	1			1
							ePt-504387	1			1
							ePt-504388	1			1
							ePt-504396	1			1
							ePt-504398	1			1
							ePt-504401	1			1
							ePt-504409	1			1
							ePt-504434	1			1
							ePt-504436	1			1
							ePt-504442	1			1
							ePt-504443	1			1
							ePt-504444	1			1
							ePt-504445	1			1
							ePt-504455	1			1
							ePt-504456	1			1
							ePt-504457	1			1
							ePt-504458	1			1
							ePt-504460	1			1
							ePt-504469	1			1
							ePt-504471	1			1
							ePt-504477	1			1
							ePt-504479	1			1
							ePt-504481	1			1
							ePt-504482	1			1
							ePt-504483	1			1
							ePt-504503	1			1
							ePt-504504	1			1
							ePt-504506	1			1
							ePt-504511	1			1
							ePt-504512	1			1
							ePt-504515	1			1
							ePt-504519	1			1
							ePt-504520	1			1
							ePt-504527	1			1
							ePt-504528	1			1
							ePt-504532	1			1
							ePt-504550	1			1
							ePt-504553	1			1
							ePt-504554	1			1
							ePt-504557	1			1
							ePt-504566	1			1
							ePt-504568	1			1
							ePt-504569	1			1
							ePt-504570	1			1
							ePt-504580	1			1
							ePt-504589	1			1
							ePt-504594	1			1
							ePt-504595	1			1
							ePt-504597	1			1
							ePt-504602	1			1
							ePt-504603	1			1
							ePt-504604	1			1
							ePt-504613	1			1
							ePt-504616	1			1
							ePt-504617	1			1
							ePt-504624	1			1
							ePt-504632	1			1
							ePt-504638	1			1
							ePt-504656	1			1
							ePt-504666	1			1
							ePt-504669	1			1
							ePt-504674	1			1
							ePt-504675	1			1
							ePt-504677	1			1
							ePt-504678	1			1
							ePt-504683	1			1
							ePt-504688	1			1
							ePt-504698	1			1
							ePt-504702	1			1
							ePt-504705	1			1
							ePt-504714	1			1
							ePt-504718	1			1
							ePt-504723	1			1
							ePt-504733	1			1
							ePt-504738	1			1
							ePt-504739	1			1
							ePt-504740	1			1
							ePt-504763	1			1
							ePt-504779	1			1
							ePt-504780	1			1
							ePt-504787	1			1
							ePt-504793	1			1
							ePt-504799	1			1
							ePt-504802	1			1
							ePt-504803	1			1
							ePt-504814	1			1
							ePt-504817	1			1
							ePt-504818	1			1
							ePt-504823	1			1
							ePt-504830	1			1
							ePt-504831	1			1
							ePt-504834	1			1
							ePt-504836	1			1
							ePt-504837	1			1
							ePt-504842	1			1
							ePt-504843	1			1
							ePt-504847	1			1
							ePt-504848	1			1
							ePt-504849	1			1
							ePt-504851	1			1
							ePt-504852	1			1
							ePt-504863	1			1
							ePt-504868	1			1
							ePt-504877	1			1
							ePt-504879	1			1
							ePt-504893	1			1
							ePt-504894	1			1
							ePt-504898	1			1
							ePt-504902	1			1
							ePt-504908	1			1
							ePt-504909	1			1
							ePt-504913	1			1
							ePt-504916	1			1
							ePt-504927	1			1
							ePt-504928	1			1
							ePt-504954	1			1
							ePt-504969	1			1
							ePt-504975	1			1
							ePt-504978	1			1
							ePt-504990	1			1
							ePt-504991	1			1
							ePt-505009	1			1
							ePt-505021	1			1
							ePt-505030	1			1
							ePt-505036	1			1
							ePt-505048	1			1
							ePt-505052	1			1
							ePt-505053	1			1
							ePt-505064	1			1
							ePt-505066	1			1
							ePt-505067	1			1
							ePt-505072	1			1
							ePt-505084	1			1
							ePt-505085	1			1
							ePt-505086	1			1
							ePt-505099	1			1
							ePt-505124	1			1
							ePt-505125	1			1
							ePt-505128	1			1
							ePt-562742	1			1
							ePt-562745	1			1
							ePt-562746	1			1
							ePt-562756	1			1
							ePt-562762	1			1
							ePt-562766	1			1
							ePt-562769	1			1
							ePt-562779	1			1
							ePt-562781	1			1
							ePt-562786	1			1
							ePt-562796	1			1
							ePt-562798	1			1
							ePt-562810	1			1
							ePt-562813	1			1
							ePt-562818	1			1
							ePt-562840	1			1
							ePt-562846	1			1
							ePt-562851	1			1
							ePt-562857	1			1
							ePt-562859	1			1
							ePt-562864	1			1
							ePt-562874	1			1
							ePt-562875	1			1
							ePt-562878	1			1
							ePt-562882	1			1
							ePt-562887	1			1
							ePt-562889	1			1
							ePt-562892	1			1
							ePt-562895	1			1
							ePt-562896	1			1
							ePt-562898	1			1
							ePt-562919	1			1
							ePt-562922	1			1
							ePt-562926	1			1
							ePt-562928	1			1
							ePt-562930	1			1
							ePt-562934	1			1
							ePt-562936	1			1
							ePt-562937	1			1
							ePt-562944	1			1
							ePt-562950	1			1
							ePt-562956	1			1
							ePt-562969	1			1
							ePt-562970	1			1
							ePt-562998	1			1
							ePt-563002	1			1
							ePt-563003	1			1
							ePt-563006	1			1
							ePt-563010	1			1
							ePt-563014	1			1
							ePt-563016	1			1
							ePt-563027	1			1
							ePt-563028	1			1
							ePt-563030	1			1
							ePt-563031	1			1
							ePt-563032	1			1
							ePt-563056	1			1
							ePt-563081	1			1
							ePt-563097	1			1
							ePt-563098	1			1
							ePt-563099	1			1
							ePt-563103	1			1
							ePt-563112	1			1
							ePt-563113	1			1
							ePt-563121	1			1
							ePt-563126	1			1
							ePt-563127	1			1
							ePt-563135	1			1
							ePt-563140	1			1
							ePt-563145	1			1
							ePt-563148	1			1
							ePt-563151	1			1
							ePt-563160	1			1
							ePt-563173	1			1
							ePt-563183	1			1
							ePt-563189	1			1
							ePt-563201	1			1
							ePt-563204	1			1
							ePt-563213	1			1
							ePt-563214	1			1
							ePt-563220	1			1
							ePt-563224	1			1
							ePt-563225	1			1
							ePt-563231	1			1
							ePt-563253	1			1
							ePt-563273	1			1
							ePt-563279	1			1
							ePt-563280	1			1
							ePt-563288	1			1
							ePt-563292	1			1
							ePt-563297	1			1
							ePt-563302	1			1
							ePt-563305	1			1
							ePt-563307	1			1
							ePt-563308	1			1
							ePt-563311	1			1
							ePt-563312	1			1
							ePt-563322	1			1
							ePt-563340	1			1
							ePt-563341	1			1
							ePt-563350	1			1
							ePt-563359	1			1
							ePt-563364	1			1
							ePt-563365	1			1
							ePt-563369	1			1
							ePt-563370	1			1
							ePt-563384	1			1
							ePt-563389	1			1
							ePt-563405	1			1
							ePt-563407	1			1
							ePt-563408	1			1
							ePt-563419	1			1
							ePt-563431	1			1
							ePt-563433	1			1
							ePt-563442	1			1
							ePt-563445	1			1
							ePt-563449	1			1
							ePt-563452	1			1
							ePt-563463	1			1
							ePt-563469	1			1
							ePt-563470	1			1
							ePt-563489	1			1
							ePt-563498	1			1
							ePt-563528	1			1
							ePt-563531	1			1
							ePt-563538	1			1
							ePt-563547	1			1
							ePt-563549	1			1
							ePt-563588	1			1
							ePt-563633	1			1
							ePt-563643	1			1
							ePt-563656	1			1
							ePt-563731	1			1
							ePt-563743	1			1
							ePt-563807	1			1
							ePt-563830	1			1
							ePt-563856	1			1
							ePt-563874	1			1
							ePt-563876	1			1
							ePt-563890	1			1
							ePt-563899	1			1
							ePt-563904	1			1
							ePt-563920	1			1
							ePt-564008	1			1
							ePt-564011	1			1
							ePt-564021	1			1
							ePt-564050	1			1
							ePt-564055	1			1
							ePt-564084	1			1
							ePt-564086	1			1
							ePt-564111	1			1
							ePt-564112	1			1
							ePt-564145	1			1
							ePt-564161	1			1
							ePt-564162	1			1
							ePt-564165	1			1
							ePt-564180	1			1
							ePt-564210	1			1
							ePt-564238	1			1
							ePt-564253	1			1
							ePt-564272	1			1
							ePt-564282	1			1
							ePt-564293	1			1
							ePt-564313	1			1
							ePt-564330	1			1
							ePt-564331	1			1
							ePt-564334	1			1
							ePt-564342	1			1
							ePt-564343	1			1
							ePt-564345	1			1
							ePt-564346	1			1
							ePt-564357	1			1
							ePt-564370	1			1
							ePt-564376	1			1
							ePt-564377	1			1
							ePt-564379	1			1
							ePt-564380	1			1
							ePt-564388	1			1
							ePt-564398	1			1
							ePt-564404	1			1
							ePt-564407	1			1
							ePt-564412	1			1
							ePt-564416	1			1
							ePt-564417	1			1
							ePt-564429	1			1
							ePt-564439	1			1
							ePt-564450	1			1
							ePt-564451	1			1
							ePt-564454	1			1
							ePt-564455	1			1
							ePt-564475	1			1
							ePt-564477	1			1
							ePt-564481	1			1
							ePt-564495	1			1
							ePt-564512	1			1
							ePt-564514	1			1
							ePt-564519	1			1
							ePt-564530	1			1
							ePt-564556	1			1
							ePt-564559	1			1
							ePt-564561	1			1
							ePt-564571	1			1
							ePt-564572	1			1
							ePt-564582	1			1
							ePt-564595	1			1
							ePt-564606	1			1
							ePt-564614	1			1
							ePt-564624	1			1
							ePt-564626	1			1
							ePt-564629	1			1
							ePt-564631	1			1
							ePt-564642	1			1
							ePt-564645	1			1
							ePt-564653	1			1
							ePt-564654	1			1
							ePt-564663	1			1
							ePt-564665	1			1
							ePt-564666	1			1
							ePt-564667	1			1
							ePt-564675	1			1
							ePt-564685	1			1
							ePt-564698	1			1
							ePt-564700	1			1
							ePt-564703	1			1
							ePt-564713	1			1
							ePt-564715	1			1
							ePt-564716	1			1
							ePt-564733	1			1
							ePt-564740	1			1
							ePt-564748	1			1
							ePt-564749	1			1
							ePt-564752	1			1
							ePt-564761	1			1
							ePt-564763	1			1
							ePt-564776	1			1
							ePt-564786	1			1
							ePt-564792	1			1
							ePt-564797	1			1
							ePt-564802	1			1
							ePt-564803	1			1
							ePt-564805	1			1
							ePt-564820	1			1
							ePt-564821	1			1
							ePt-564831	1			1
							ePt-564839	1			1
							ePt-564862	1			1
							ePt-564872	1			1
							ePt-564887	1			1
							ePt-564892	1			1
							ePt-564895	1			1
							ePt-564899	1			1
							ePt-564900	1			1
							ePt-564905	1			1
							ePt-564907	1			1
							ePt-564917	1			1
							ePt-564926	1			1
							ePt-564930	1			1
							ePt-564933	1			1
							ePt-564936	1			1
							ePt-564942	1			1
							ePt-564952	1			1
							ePt-564956	1			1
							ePt-564966	1			1
							ePt-564971	1			1
							ePt-564972	1			1
							ePt-564975	1			1
							ePt-564985	1			1
							ePt-564986	1			1
							ePt-564988	1			1
							ePt-564991	1			1
							ePt-564993	1			1
							ePt-565013	1			1
							ePt-565025	1			1
							ePt-565031	1			1
							ePt-565046	1			1
							ePt-565049	1			1
							ePt-565064	1			1
							ePt-565078	1			1
							ePt-565082	1			1
							ePt-565085	1			1
							ePt-565089	1			1
							ePt-565099	1			1
							ePt-565115	1			1
							ePt-565127	1			1
							ePt-565128	1			1
							ePt-565132	1			1
							ePt-565145	1			1
							ePt-565147	1			1
							ePt-565151	1			1
							ePt-565163	1			1
							ePt-565164	1			1
							ePt-565169	1			1
							ePt-565171	1			1
							ePt-565173	1			1
							ePt-565176	1			1
							ePt-565180	1			1
							ePt-565193	1			1
							ePt-565204	1			1
							ePt-565209	1			1
							ePt-565210	1			1
							ePt-565213	1			1
							ePt-565220	1			1
							ePt-565221	1			1
							ePt-565229	1			1
							ePt-565234	1			1
							ePt-565240	1			1
							ePt-565241	1			1
							ePt-565250	1			1
							ePt-565290	1			1
							ePt-565300	1			1
							ePt-565316	1			1
							ePt-565317	1			1
							ePt-565338	1			1
							ePt-565341	1			1
							ePt-565359	1			1
							ePt-565370	1			1
							ePt-565426	1			1
							ePt-565429	1			1
							ePt-565432	1			1
							ePt-565436	1			1
							ePt-565437	1			1
							ePt-565447	1			1
							ePt-565449	1			1
							ePt-565451	1			1
							ePt-565452	1			1
							ePt-565454	1			1
							ePt-565458	1			1
							ePt-565463	1			1
							ePt-565470	1			1
							ePt-565486	1			1
							ePt-565491	1			1
							ePt-565493	1			1
							ePt-565504	1			1
							ePt-565506	1			1
							ePt-565513	1			1
							ePt-565520	1			1
							ePt-565528	1			1
							ePt-565532	1			1
							ePt-565534	1			1
							ePt-565543	1			1
							ePt-565545	1			1
							ePt-565564	1			1
							ePt-565565	1			1
							ePt-565568	1			1
							ePt-565569	1			1
							ePt-565584	1			1
							ePt-565587	1			1
							ePt-565604	1			1
							ePt-565610	1			1
							ePt-565614	1			1
							ePt-565615	1			1
							ePt-565621	1			1
							ePt-565623	1			1
							ePt-565633	1			1
							ePt-565647	1			1
							ePt-565653	1			1
							ePt-565669	1			1
							ePt-565675	1			1
							ePt-565688	1			1
							ePt-565690	1			1
							ePt-565691	1			1
							ePt-565692	1			1
							ePt-565694	1			1
							ePt-565695	1			1
							ePt-565698	1			1
							ePt-565700	1			1
							ePt-565705	1			1
							ePt-565706	1			1
							ePt-565707	1			1
							ePt-565711	1			1
							ePt-565722	1			1
							ePt-565743	1			1
							ePt-565753	1			1
							ePt-565757	1			1
							ePt-565759	1			1
							ePt-565778	1			1
							ePt-565785	1			1
							ePt-565789	1			1
							ePt-565802	1			1
							ePt-565806	1			1
							ePt-565808	1			1
							ePt-565814	1			1
							ePt-565816	1			1
							ePt-565818	1			1
							ePt-565828	1			1
							ePt-565836	1			1
							ePt-565848	1			1
							ePt-565850	1			1
							ePt-565852	1			1
							ePt-565854	1			1
							ePt-565861	1			1
							ePt-565863	1			1
							ePt-565869	1			1
							ePt-565870	1			1
							ePt-565876	1			1
							ePt-565878	1			1
							ePt-565883	1			1
							ePt-565894	1			1
							ePt-565895	1			1
							ePt-565896	1			1
							ePt-565899	1			1
							ePt-565900	1			1
							ePt-565902	1			1
							ePt-565905	1			1
							ePt-565909	1			1
							ePt-565915	1			1
							ePt-565918	1			1
							ePt-565922	1			1
							ePt-565931	1			1
							ePt-565944	1			1
							ePt-565946	1			1
							ePt-565957	1			1
							ePt-565970	1			1
							ePt-565980	1			1
							ePt-565981	1			1
							ePt-565983	1			1
							ePt-565984	1			1
							ePt-565990	1			1
							ePt-565994	1			1
							ePt-565996	1			1
							ePt-566004	1			1
							ePt-566007	1			1
							ePt-566027	1			1
							ePt-566035	1			1
							ePt-566037	1			1
							ePt-566041	1			1
							ePt-566046	1			1
							ePt-566052	1			1
							ePt-566054	1			1
							ePt-566060	1			1
							ePt-566063	1			1
							ePt-566065	1			1
							ePt-566067	1			1
							ePt-566075	1			1
							ePt-566077	1			1
							ePt-566092	1			1
							ePt-566105	1			1
							ePt-566110	1			1
							ePt-566116	1			1
							ePt-566118	1			1
							ePt-566121	1			1
							ePt-566125	1			1
							ePt-566135	1			1
							ePt-566138	1			1
							ePt-566145	1			1
							ePt-566150	1			1
							ePt-566154	1			1
							ePt-566164	1			1
							ePt-566165	1			1
							ePt-566172	1			1
							ePt-566176	1			1
							ePt-566181	1			1
							ePt-566192	1			1
							ePt-566194	1			1
							ePt-566196	1			1
							ePt-566197	1			1
							ePt-566199	1			1
							ePt-566205	1			1
							ePt-566230	1			1
							ePt-566234	1			1
							ePt-566263	1			1
							ePt-566264	1			1
							ePt-566267	1			1
							ePt-566272	1			1
							ePt-566279	1			1
							ePt-566280	1			1
							ePt-566283	1			1
							ePt-566289	1			1
							ePt-566290	1			1
							ePt-566291	1			1
							ePt-566300	1			1
							ePt-566305	1			1
							ePt-566307	1			1
							ePt-566330	1			1
							ePt-566342	1			1
							ePt-566346	1			1
							ePt-566354	1			1
							ePt-566360	1			1
							ePt-566363	1			1
							ePt-566370	1			1
							ePt-566373	1			1
							ePt-566380	1			1
							ePt-566389	1			1
							ePt-566392	1			1
							ePt-566408	1			1
							ePt-566415	1			1
							ePt-566429	1			1
							ePt-566431	1			1
							ePt-566438	1			1
							ePt-566441	1			1
							ePt-566449	1			1
							ePt-566450	1			1
							ePt-566459	1			1
							ePt-566484	1			1
							ePt-566488	1			1
							ePt-566495	1			1
							ePt-566500	1			1
							ePt-566501	1			1
							ePt-566511	1			1
							ePt-566516	1			1
							ePt-566522	1			1
							ePt-566525	1			1
							ePt-566531	1			1
							ePt-566532	1			1
							ePt-566547	1			1
							ePt-566549	1			1
							ePt-566551	1			1
							ePt-566554	1			1
							ePt-566586	1			1
							ePt-566594	1			1
							ePt-566607	1			1
							ePt-566609	1			1
							ePt-566618	1			1
							ePt-566619	1			1
							ePt-566625	1			1
							ePt-566629	1			1
							ePt-566641	1			1
							ePt-566646	1			1
							ePt-566660	1			1
							ePt-566671	1			1
							ePt-566673	1			1
							ePt-566692	1			1
							ePt-566694	1			1
							ePt-566696	1			1
							ePt-566700	1			1
							ePt-566701	1			1
							ePt-566717	1			1
							ePt-566719	1			1
							ePt-566724	1			1
							ePt-566725	1			1
							ePt-566735	1			1
							ePt-566738	1			1
							ePt-566745	1			1
							ePt-566748	1			1
							ePt-566749	1			1
							ePt-566757	1			1
							ePt-566759	1			1
							ePt-566762	1			1
							ePt-566763	1			1
							ePt-566768	1			1
							ePt-566772	1			1
							ePt-566781	1			1
							ePt-566787	1			1
							ePt-566788	1			1
							ePt-566789	1			1
							ePt-566791	1			1
							ePt-566792	1			1
							ePt-566802	1			1
							ePt-566805	1			1
							ePt-566807	1			1
							ePt-566809	1			1
							ePt-566813	1			1
							ePt-566821	1			1
							ePt-566859	1			1
							ePt-566877	1			1
							ePt-566897	1			1
							ePt-566903	1			1
							ePt-566912	1			1
							ePt-566915	1			1
							ePt-566917	1			1
							ePt-566930	1			1
							ePt-566933	1			1
							ePt-566940	1			1
							ePt-566945	1			1
							ePt-566948	1			1
							ePt-566960	1			1
							ePt-566961	1			1
							ePt-566962	1			1
							ePt-566963	1			1
							ePt-566966	1			1
							ePt-566977	1			1
							ePt-566984	1			1
							ePt-566986	1			1
							ePt-566988	1			1
							ePt-566994	1			1
							ePt-567000	1			1
							ePt-567001	1			1
							ePt-567002	1			1
							ePt-567018	1			1
							ePt-567042	1			1
							ePt-567045	1			1
							ePt-567046	1			1
							ePt-567059	1			1
							ePt-567066	1			1
							ePt-567067	1			1
							ePt-567072	1			1
							ePt-567075	1			1
							ePt-567101	1			1
							ePt-567122	1			1
							ePt-567125	1			1
							ePt-567129	1			1
							ePt-567130	1			1
							ePt-567134	1			1
							ePt-567143	1			1
							ePt-567163	1			1
							ePt-567165	1			1
							ePt-567169	1			1
							ePt-567179	1			1
							ePt-567194	1			1
							ePt-567206	1			1
							ePt-567216	1			1
							ePt-567220	1			1
							ePt-567238	1			1
							ePt-567257	1			1
							ePt-567264	1			1
							ePt-567274	1			1
							ePt-567279	1			1
							ePt-567298	1			1
							ePt-567300	1			1
							ePt-567303	1			1
							ePt-567309	1			1
							ePt-567310	1			1
							ePt-567311	1			1
							ePt-567320	1			1
							ePt-567323	1			1
							ePt-567324	1			1
							ePt-567325	1			1
							ePt-567326	1			1
							ePt-567347	1			1
							ePt-567348	1			1
							ePt-567354	1			1
							ePt-567357	1			1
							ePt-567369	1			1
							ePt-567388	1			1
							ePt-567398	1			1
							ePt-567405	1			1
							ePt-567408	1			1
							ePt-567410	1			1
							ePt-567426	1			1
							ePt-567428	1			1
							ePt-567436	1			1
							ePt-567439	1			1
							ePt-567441	1			1
							ePt-567457	1			1
							ePt-567473	1			1
							ePt-567479	1			1
							ePt-567487	1			1
							ePt-567492	1			1
							ePt-567502	1			1
							ePt-567504	1			1
							ePt-567509	1			1
							ePt-567522	1			1
							ePt-567525	1			1
							ePt-567548	1			1
							ePt-567549	1			1
							ePt-567550	1			1
							ePt-567551	1			1
							ePt-567554	1			1
							ePt-567557	1			1
							ePt-567560	1			1
							ePt-567566	1			1
							ePt-567571	1			1
							ePt-567572	1			1
							ePt-567579	1			1
							ePt-567585	1			1
							ePt-567586	1			1
							ePt-567588	1			1
							ePt-567590	1			1
							ePt-567598	1			1
							ePt-567600	1			1
							ePt-567605	1			1
							ePt-567607	1			1
							ePt-567619	1			1
							ePt-567622	1			1
							ePt-567629	1			1
							ePt-567631	1			1
							ePt-567634	1			1
							ePt-567635	1			1
							ePt-567637	1			1
							ePt-567640	1			1
							ePt-567652	1			1
							ePt-567658	1			1
							ePt-567665	1			1
							ePt-567666	1			1
							ePt-567667	1			1
							ePt-567673	1			1
							ePt-567680	1			1
							ePt-567686	1			1
							ePt-567688	1			1
							ePt-567690	1			1
							ePt-567691	1			1
							ePt-567694	1			1
							ePt-567703	1			1
							ePt-567704	1			1
							ePt-567705	1			1
							ePt-567706	1			1
							ePt-567707	1			1
							ePt-567712	1			1
							ePt-567715	1			1
							ePt-567718	1			1
							ePt-567719	1			1
							ePt-567731	1			1
							ePt-567732	1			1
							ePt-567733	1			1
							ePt-567735	1			1
							ePt-567750	1			1
							ePt-567757	1			1
							ePt-567768	1			1
							ePt-567769	1			1
							ePt-567777	1			1
							ePt-567779	1			1
							ePt-567787	1			1
							ePt-567794	1			1
							ePt-567796	1			1
							ePt-567804	1			1
							ePt-567811	1			1
							ePt-567822	1			1
							ePt-567828	1			1
							ePt-567835	1			1
							ePt-567837	1			1
							ePt-567849	1			1
							ePt-567853	1			1
							ePt-567856	1			1
							ePt-567857	1			1
							ePt-567864	1			1
							ePt-567870	1			1
							ePt-567895	1			1
							ePt-567897	1			1
							ePt-567899	1			1
							ePt-567900	1			1
							ePt-567901	1			1
							ePt-567916	1			1
							ePt-567923	1			1
							ePt-567936	1			1
							ePt-567938	1			1
							ePt-567945	1			1
							ePt-567948	1			1
							ePt-567949	1			1
							ePt-567960	1			1
							ePt-567963	1			1
							ePt-567973	1			1
							ePt-567981	1			1
							ePt-567995	1			1
							ePt-567997	1			1
							ePt-567998	1			1
							ePt-568033	1			1
							ePt-568034	1			1
							ePt-568037	1			1
							ePt-568039	1			1
							ePt-568041	1			1
							ePt-568046	1			1
							ePt-568051	1			1
							ePt-568052	1			1
							ePt-568053	1			1
							ePt-568057	1			1
							ePt-568058	1			1
							ePt-568063	1			1
							ePt-568068	1			1
							ePt-568076	1			1
							ePt-568078	1			1
							ePt-568081	1			1
							ePt-568083	1			1
							ePt-568084	1			1
							ePt-568104	1			1
							ePt-568111	1			1
							ePt-568115	1			1
							ePt-568116	1			1
							ePt-568117	1			1
							ePt-568118	1			1
							ePt-568130	1			1
							ePt-568136	1			1
							ePt-568151	1			1
							ePt-568154	1			1
							ePt-568160	1			1
							ePt-568161	1			1
							ePt-568164	1			1
							ePt-568177	1			1
							ePt-568180	1			1
							ePt-568181	1			1
							ePt-568194	1			1
							ePt-568195	1			1
							ePt-568204	1			1
							ePt-568205	1			1
							ePt-568219	1			1
							ePt-568221	1			1
							ePt-568223	1			1
							ePt-568227	1			1
							ePt-568228	1			1
							ePt-568239	1			1
							ePt-568242	1			1
							ePt-568250	1			1
							ePt-568253	1			1
							ePt-568290	1			1
							ePt-568300	1			1
							ePt-568311	1			1
							ePt-568315	1			1
							ePt-568321	1			1
							ePt-568329	1			1
							ePt-568340	1			1
							ePt-568347	1			1
							ePt-568357	1			1
							ePt-568361	1			1
							ePt-568362	1			1
							ePt-568364	1			1
							ePt-568368	1			1
							ePt-568370	1			1
							ePt-568378	1			1
							ePt-568381	1			1
							ePt-568382	1			1
							ePt-568388	1			1
							ePt-568389	1			1
							ePt-568394	1			1
							ePt-568403	1			1
							ePt-568405	1			1
							ePt-568407	1			1
							ePt-568409	1			1
							ePt-568411	1			1
							ePt-568413	1			1
							ePt-568416	1			1
							ePt-568433	1			1
							ePt-568436	1			1
							ePt-568450	1			1
							ePt-568455	1			1
							ePt-568457	1			1
							ePt-568459	1			1
							ePt-568461	1			1
							ePt-568464	1			1
							ePt-568468	1			1
							ePt-568474	1			1
							ePt-568481	1			1
							ePt-568492	1			1
							ePt-568498	1			1
							ePt-568499	1			1
							ePt-568502	1			1
							ePt-568508	1			1
							ePt-568512	1			1
							ePt-568515	1			1
							ePt-568517	1			1
							ePt-568518	1			1
							ePt-568521	1			1
							ePt-568524	1			1
							ePt-568568	1			1
							ePt-568569	1			1
							ePt-568572	1			1
							ePt-568592	1			1
							ePt-568594	1			1
							ePt-568595	1			1
							ePt-568596	1			1
							ePt-568614	1			1
							ePt-568616	1			1
							ePt-568620	1			1
							ePt-568621	1			1
							ePt-568625	1			1
							ePt-568627	1			1
							ePt-568628	1			1
							ePt-568635	1			1
							ePt-568637	1			1
							ePt-568640	1			1
							ePt-568653	1			1
							ePt-568658	1			1
							ePt-568661	1			1
							ePt-568670	1			1
							ePt-568672	1			1
							ePt-568676	1			1
							ePt-568679	1			1
							ePt-568680	1			1
							ePt-568688	1			1
							ePt-568701	1			1
							ePt-568714	1			1
							ePt-568717	1			1
							ePt-568745	1			1
							ePt-568746	1			1
							ePt-568757	1			1
							ePt-568767	1			1
							ePt-568770	1			1
							ePt-568780	1			1
							ePt-568785	1			1
							ePt-568788	1			1
							ePt-568801	1			1
							ePt-568809	1			1
							ePt-568814	1			1
							ePt-568821	1			1
							ePt-568839	1			1
							ePt-568843	1			1
							ePt-568846	1			1
							ePt-568849	1			1
							ePt-568851	1			1
							ePt-568853	1			1
							ePt-568856	1			1
							ePt-568866	1			1
							ePt-568871	1			1
							ePt-568875	1			1
							ePt-568876	1			1
							ePt-568891	1			1
							ePt-568896	1			1
							ePt-568901	1			1
							ePt-568916	1			1
							ePt-568919	1			1
							ePt-568922	1			1
							ePt-568931	1			1
							ePt-568932	1			1
							ePt-568939	1			1
							ePt-568947	1			1
							ePt-568980	1			1
							ePt-568989	1			1
							ePt-568994	1			1
							ePt-568996	1			1
							ePt-569010	1			1
							ePt-569023	1			1
							ePt-569026	1			1
							ePt-569034	1			1
							ePt-569048	1			1
							ePt-569053	1			1
							ePt-569058	1			1
							ePt-569061	1			1
							ePt-569064	1			1
							ePt-569067	1			1
							ePt-569069	1			1
							ePt-569086	1			1
							ePt-569087	1			1
							ePt-569091	1			1
							ePt-569095	1			1
							ePt-569102	1			1
							ePt-569112	1			1
							ePt-569116	1			1
							ePt-569121	1			1
							ePt-569127	1			1
							ePt-569134	1			1
							ePt-569140	1			1
							ePt-569150	1			1
							ePt-569151	1			1
							ePt-569164	1			1
							ePt-569172	1			1
							ePt-569173	1			1
							ePt-569187	1			1
							ePt-569193	1			1
							ePt-569202	1			1
							ePt-569204	1			1
							ePt-569206	1			1
							ePt-569209	1			1
							ePt-569212	1			1
							ePt-569222	1			1
							ePt-569231	1			1
							ePt-569233	1			1
							ePt-569238	1			1
							ePt-569240	1			1
							ePt-569246	1			1
							ePt-569253	1			1
							ePt-569255	1			1
							ePt-569274	1			1
							ePt-569278	1			1
							ePt-569280	1			1
							ePt-569284	1			1
							ePt-569297	1			1
							ePt-569300	1			1
							ePt-569303	1			1
							ePt-569313	1			1
							ePt-569316	1			1
							ePt-569317	1			1
							ePt-569322	1			1
							ePt-569337	1			1
							ePt-569349	1			1
							ePt-569361	1			1
							ePt-569380	1			1
							ePt-569381	1			1
							ePt-569383	1			1
							ePt-569393	1			1
							ePt-569403	1			1
							ePt-569404	1			1
							ePt-569410	1			1
							ePt-569411	1			1
							ePt-569415	1			1
							ePt-569419	1			1
							ePt-569425	1			1
							ePt-569433	1			1
							ePt-569441	1			1
							ePt-569443	1			1
							ePt-569447	1			1
							ePt-569448	1			1
							ePt-569449	1			1
							ePt-569463	1			1
							ePt-569468	1			1
							ePt-569469	1			1
							ePt-569470	1			1
							ePt-569477	1			1
							ePt-569480	1			1
							ePt-569481	1			1
							ePt-569486	1			1
							ePt-569490	1			1
							ePt-569501	1			1
							ePt-569525	1			1
							ePt-569538	1			1
							ePt-569542	1			1
							ePt-569560	1			1
							ePt-569562	1			1
							ePt-569565	1			1
							ePt-569567	1			1
							ePt-569568	1			1
							ePt-569571	1			1
							ePt-569572	1			1
							ePt-569576	1			1
							ePt-569578	1			1
							ePt-569581	1			1
							ePt-569585	1			1
							ePt-569586	1			1
							ePt-569587	1			1
							ePt-569590	1			1
							ePt-569593	1			1
							ePt-569599	1			1
							ePt-569601	1			1
							ePt-569607	1			1
							ePt-569611	1			1
							ePt-569640	1			1
							ePt-569669	1			1
							ePt-569670	1			1
							ePt-569673	1			1
							ePt-569691	1			1
							ePt-569698	1			1
							ePt-569707	1			1
							ePt-569714	1			1
							ePt-569721	1			1
							ePt-569732	1			1
							ePt-569738	1			1
							ePt-569743	1			1
							ePt-569753	1			1
							ePt-569757	1			1
							ePt-569758	1			1
							ePt-569767	1			1
							ePt-569777	1			1
							ePt-569779	1			1
							ePt-569784	1			1
							ePt-569804	1			1
							ePt-569815	1			1
							ePt-569816	1			1
							ePt-569829	1			1
							ePt-569843	1			1
							ePt-569856	1			1
							ePt-569878	1			1
							ePt-569885	1			1
							ePt-569886	1			1
							ePt-569887	1			1
							ePt-569900	1			1
							ePt-569923	1			1
							ePt-569927	1			1
							ePt-569931	1			1
							ePt-569932	1			1
							ePt-569936	1			1
							ePt-569950	1			1
							ePt-569959	1			1
							ePt-569966	1			1
							ePt-569975	1			1
							ePt-569986	1			1
							ePt-569987	1			1
							ePt-569994	1			1
							ePt-569997	1			1
							ePt-569999	1			1
							ePt-570009	1			1
							ePt-570024	1			1
							ePt-570031	1			1
							ePt-570032	1			1
							ePt-570033	1			1
							ePt-570040	1			1
							ePt-570043	1			1
							ePt-570052	1			1
							ePt-570054	1			1
							ePt-570063	1			1
							ePt-570065	1			1
							ePt-570066	1			1
							ePt-570076	1			1
							ePt-570086	1			1
							ePt-570089	1			1
							ePt-570091	1			1
							ePt-570097	1			1
							ePt-570104	1			1
							ePt-570106	1			1
							ePt-570108	1			1
							ePt-570114	1			1
							ePt-570117	1			1
							ePt-570119	1			1
							ePt-570121	1			1
							ePt-570122	1			1
							ePt-570124	1			1
							ePt-570141	1			1
							ePt-570143	1			1
							ePt-570145	1			1
							ePt-570151	1			1
							ePt-570153	1			1
							ePt-570163	1			1
							ePt-570164	1			1
							ePt-570166	1			1
							ePt-570173	1			1
							ePt-570175	1			1
							ePt-570176	1			1
							ePt-570179	1			1
							ePt-570184	1			1
							ePt-570185	1			1
							ePt-570187	1			1
							ePt-570188	1			1
							ePt-570192	1			1
							ePt-570195	1			1
							ePt-570201	1			1
							ePt-570209	1			1
							ePt-570219	1			1
							ePt-570223	1			1
							ePt-570240	1			1
							ePt-570247	1			1
							ePt-570256	1			1
							ePt-570261	1			1
							ePt-570268	1			1
							ePt-570274	1			1
							ePt-570275	1			1
							ePt-570285	1			1
							ePt-570286	1			1
							ePt-570295	1			1
							ePt-570301	1			1
							ePt-570306	1			1
							ePt-570315	1			1
							ePt-570320	1			1
							ePt-570323	1			1
							ePt-570361	1			1
							ePt-570364	1			1
							ePt-570382	1			1
							ePt-570388	1			1
							ePt-570390	1			1
							ePt-570391	1			1
							ePt-570392	1			1
							ePt-570398	1			1
							ePt-570401	1			1
							ePt-570405	1			1
							ePt-570411	1			1
							ePt-570414	1			1
							ePt-570421	1			1
							ePt-570424	1			1
							ePt-570426	1			1
							ePt-570436	1			1
							ePt-570443	1			1
							ePt-570452	1			1
							ePt-570455	1			1
							ePt-570458	1			1
							ePt-570461	1			1
							ePt-570464	1			1
							ePt-570469	1			1
							ePt-570473	1			1
							ePt-570479	1			1
							ePt-570484	1			1
							ePt-570488	1			1
							ePt-570493	1			1
							ePt-570513	1			1
							ePt-570514	1			1
							ePt-570515	1			1
							ePt-570523	1			1
							ePt-570524	1			1
							ePt-570525	1			1
							ePt-570530	1			1
							ePt-570536	1			1
							ePt-570537	1			1
							ePt-570544	1			1
							ePt-570546	1			1
							ePt-570548	1			1
							ePt-570559	1			1
							ePt-570585	1			1
							ePt-570589	1			1
							ePt-570591	1			1
							ePt-570597	1			1
							ePt-570602	1			1
							ePt-570613	1			1
							ePt-570618	1			1
							ePt-570633	1			1
							ePt-570644	1			1
							ePt-570649	1			1
							ePt-570652	1			1
							ePt-570657	1			1
							ePt-570658	1			1
							ePt-570664	1			1
							ePt-570670	1			1
							ePt-570676	1			1
							ePt-570678	1			1
							ePt-570680	1			1
							ePt-570681	1			1
							ePt-570682	1			1
							ePt-570685	1			1
							ePt-570687	1			1
							ePt-570692	1			1
							ePt-570710	1			1
							ePt-570721	1			1
							ePt-570724	1			1
							ePt-570728	1			1
							ePt-570731	1			1
							ePt-570733	1			1
							ePt-570743	1			1
							ePt-570747	1			1
							ePt-570751	1			1
							ePt-570753	1			1
							ePt-570754	1			1
							ePt-570755	1			1
							ePt-570770	1			1
							ePt-570771	1			1
							ePt-570779	1			1
							ePt-570780	1			1
							ePt-570788	1			1
							ePt-570789	1			1
							ePt-570795	1			1
							ePt-570797	1			1
							ePt-570799	1			1
							ePt-570806	1			1
							ePt-570808	1			1
							ePt-570809	1			1
							ePt-570811	1			1
							ePt-570822	1			1
							ePt-570830	1			1
							ePt-570834	1			1
							ePt-570841	1			1
							ePt-570845	1			1
							ePt-570851	1			1
							ePt-570860	1			1
							ePt-570874	1			1
							ePt-570875	1			1
							ePt-570887	1			1
							ePt-570889	1			1
							ePt-570894	1			1
							ePt-570897	1			1
							ePt-570914	1			1
							ePt-570917	1			1
							ePt-570920	1			1
							ePt-570925	1			1
							ePt-570928	1			1
							ePt-570946	1			1
							ePt-570949	1			1
							ePt-570954	1			1
							ePt-570972	1			1
							ePt-570988	1			1
							ePt-570990	1			1
							ePt-570991	1			1
							ePt-570993	1			1
							ePt-570995	1			1
							ePt-571000	1			1
							ePt-571009	1			1
							ePt-571011	1			1
							ePt-571015	1			1
							ePt-571017	1			1
							ePt-571018	1			1
							ePt-571022	1			1
							ePt-571036	1			1
							ePt-571041	1			1
							ePt-571062	1			1
							ePt-571066	1			1
							ePt-571080	1			1
							ePt-571081	1			1
							ePt-571084	1			1
							ePt-571087	1			1
							ePt-571088	1			1
							ePt-571091	1			1
							ePt-571092	1			1
							ePt-571094	1			1
							ePt-571096	1			1
							ePt-571109	1			1
							ePt-571112	1			1
							ePt-571118	1			1
							ePt-571119	1			1
							ePt-571120	1			1
							ePt-571131	1			1
							ePt-571134	1			1
							ePt-571137	1			1
							ePt-571141	1			1
							ePt-571149	1			1
							ePt-571151	1			1
							ePt-571155	1			1
							ePt-571160	1			1
							ePt-571161	1			1
							ePt-571164	1			1
							ePt-571166	1			1
							ePt-571179	1			1
							ePt-571180	1			1
							ePt-571182	1			1
							ePt-571185	1			1
							ePt-571195	1			1
							ePt-571198	1			1
							ePt-571203	1			1
							ePt-571207	1			1
							ePt-571210	1			1
							ePt-571212	1			1
							ePt-571218	1			1
							ePt-571236	1			1
							ePt-571237	1			1
							ePt-571262	1			1
							ePt-571263	1			1
							ePt-571265	1			1
							ePt-571276	1			1
							ePt-571277	1			1
							ePt-571303	1			1
							ePt-571304	1			1
							ePt-571315	1			1
							ePt-571317	1			1
							ePt-571328	1			1
							ePt-571338	1			1
							ePt-571343	1			1
							ePt-571344	1			1
							ePt-571353	1			1
							ePt-571363	1			1
							ePt-571390	1			1
							ePt-571393	1			1
							ePt-571395	1			1
							ePt-571397	1			1
							ePt-571404	1			1
							ePt-571408	1			1
							ePt-571419	1			1
							ePt-571420	1			1
							ePt-571431	1			1
							ePt-571432	1			1
							ePt-571440	1			1
							ePt-571444	1			1
							ePt-571450	1			1
							ePt-571454	1			1
							ePt-571455	1			1
							ePt-571456	1			1
							ePt-571466	1			1
							ePt-571477	1			1
							ePt-571480	1			1
							ePt-571485	1			1
							ePt-571492	1			1
							ePt-571501	1			1
							ePt-571502	1			1
							ePt-571508	1			1
							ePt-571509	1			1
							ePt-571510	1			1
							ePt-571516	1			1
							ePt-571518	1			1
							ePt-571521	1			1
							ePt-571524	1			1
							ePt-571532	1			1
							ePt-571533	1			1
							ePt-571539	1			1
							ePt-571540	1			1
							ePt-571551	1			1
							ePt-571552	1			1
							ePt-571553	1			1
							ePt-571558	1			1
							ePt-571575	1			1
							ePt-571576	1			1
							ePt-571588	1			1
							ePt-571589	1			1
							ePt-571596	1			1
							ePt-571605	1			1
							ePt-571615	1			1
							ePt-571616	1			1
							ePt-571617	1			1
							ePt-571618	1			1
							ePt-571627	1			1
							ePt-571629	1			1
							ePt-571631	1			1
							ePt-571639	1			1
							ePt-571640	1			1
							ePt-571642	1			1
							ePt-571646	1			1
							ePt-571664	1			1
							ePt-571665	1			1
							ePt-571675	1			1
							ePt-571676	1			1
							ePt-571678	1			1
							ePt-571682	1			1
							ePt-571688	1			1
							ePt-571689	1			1
							ePt-571696	1			1
							ePt-571699	1			1
							ePt-571708	1			1
							ePt-571710	1			1
							ePt-571713	1			1
							ePt-571717	1			1
							ePt-571722	1			1
							ePt-571726	1			1
							ePt-571733	1			1
							ePt-571737	1			1
							ePt-571738	1			1
							ePt-571756	1			1
							ePt-571763	1			1
							ePt-571764	1			1
							ePt-571767	1			1
							ePt-571768	1			1
							ePt-571778	1			1
							ePt-571786	1			1
							ePt-571789	1			1
							ePt-571793	1			1
							ePt-571796	1			1
							ePt-571801	1			1
							ePt-571804	1			1
							ePt-571805	1			1
							ePt-571807	1			1
							ePt-571810	1			1
							ePt-571811	1			1
							ePt-571812	1			1
							ePt-571814	1			1
							ePt-571818	1			1
							ePt-571825	1			1
							ePt-571829	1			1
							ePt-571833	1			1
							ePt-571850	1			1
							ePt-571857	1			1
							ePt-571863	1			1
							ePt-571869	1			1
							ePt-571879	1			1
							ePt-571880	1			1
							ePt-571886	1			1
							ePt-571889	1			1
							ePt-571902	1			1
							ePt-571907	1			1
							ePt-571912	1			1
							ePt-571913	1			1
							ePt-571914	1			1
							ePt-571928	1			1
							ePt-571931	1			1
							ePt-571934	1			1
							ePt-571936	1			1
							ePt-571960	1			1
							ePt-571964	1			1
							ePt-571967	1			1
							ePt-571972	1			1
							ePt-571975	1			1
							ePt-571985	1			1
							ePt-571991	1			1
							ePt-571996	1			1
							ePt-571998	1			1
							ePt-572000	1			1
							ePt-572006	1			1
							ePt-572007	1			1
							ePt-572008	1			1
							ePt-572023	1			1
							ePt-572030	1			1
							ePt-572032	1			1
							ePt-572036	1			1
							ePt-572042	1			1
							ePt-572049	1			1
							ePt-572084	1			1
							ePt-572089	1			1
							ePt-572097	1			1
							ePt-572107	1			1
							ePt-572108	1			1
							ePt-572109	1			1
							ePt-572117	1			1
							ePt-572120	1			1
							ePt-572133	1			1
							ePt-572141	1			1
							ePt-572148	1			1
							ePt-572150	1			1
							ePt-572151	1			1
							ePt-572156	1			1
							ePt-572161	1			1
							ePt-572183	1			1
							ePt-572185	1			1
							ePt-572191	1			1
							ePt-572195	1			1
							ePt-572199	1			1
							ePt-572204	1			1
							ePt-572207	1			1
							ePt-572208	1			1
							ePt-572210	1			1
							ePt-572213	1			1
							ePt-572218	1			1
							ePt-572221	1			1
							ePt-572228	1			1
							ePt-572230	1			1
							ePt-572241	1			1
							ePt-572242	1			1
							ePt-572243	1			1
							ePt-572244	1			1
							ePt-572253	1			1
							ePt-572258	1			1
							ePt-572265	1			1
							ePt-572277	1			1
							ePt-572280	1			1
							ePt-572286	1			1
							ePt-572293	1			1
							ePt-572304	1			1
							ePt-572309	1			1
							ePt-572312	1			1
							ePt-572325	1			1
							ePt-572329	1			1
							ePt-572339	1			1
							ePt-572342	1			1
							ePt-572348	1			1
							ePt-572354	1			1
							ePt-572362	1			1
							ePt-572376	1			1
							ePt-572378	1			1
							ePt-572381	1			1
							ePt-572385	1			1
							ePt-572387	1			1
							ePt-572395	1			1
							ePt-572398	1			1
							ePt-572399	1			1
							ePt-572401	1			1
							ePt-572402	1			1
							ePt-572414	1			1
							ePt-572415	1			1
							ePt-572418	1			1
							ePt-572421	1			1
							ePt-572424	1			1
							ePt-572426	1			1
							ePt-572443	1			1
							ePt-572453	1			1
							ePt-572454	1			1
							ePt-572455	1			1
							ePt-572464	1			1
							ePt-572465	1			1
							ePt-572468	1			1
							ePt-572469	1			1
							ePt-572471	1			1
							ePt-572472	1			1
							ePt-572474	1			1
							ePt-572492	1			1
							ePt-572502	1			1
							ePt-572506	1			1
							ePt-572516	1			1
							ePt-572531	1			1
							ePt-572535	1			1
							ePt-572539	1			1
							ePt-572544	1			1
							ePt-572557	1			1
							ePt-572568	1			1
							ePt-572569	1			1
							ePt-572570	1			1
							ePt-572571	1			1
							ePt-572587	1			1
							ePt-572614	1			1
							ePt-572625	1			1
							ePt-572636	1			1
							ePt-572638	1			1
							ePt-572645	1			1
							ePt-572657	1			1
							ePt-572666	1			1
							ePt-572668	1			1
							ePt-572670	1			1
							ePt-572673	1			1
							ePt-572676	1			1
							ePt-572687	1			1
							ePt-572688	1			1
							ePt-572689	1			1
							ePt-572696	1			1
							ePt-572702	1			1
							ePt-572707	1			1
							ePt-572716	1			1
							ePt-572717	1			1
							ePt-572718	1			1
							ePt-572719	1			1
							ePt-572721	1			1
							ePt-572728	1			1
							ePt-572732	1			1
							ePt-572736	1			1
							ePt-572752	1			1
							ePt-572761	1			1
							ePt-572763	1			1
							ePt-572771	1			1
							ePt-572774	1			1
							ePt-572777	1			1
							ePt-572779	1			1
							ePt-572787	1			1
							ePt-572802	1			1
							ePt-572804	1			1
							ePt-572812	1			1
							ePt-572815	1			1
							ePt-572844	1			1
							ePt-572856	1			1
							ePt-572871	1			1
							ePt-572876	1			1
							ePt-572882	1			1
							ePt-572883	1			1
							ePt-572886	1			1
							ePt-572895	1			1
							ePt-572901	1			1
							ePt-572938	1			1
							ePt-572940	1			1
							ePt-572941	1			1
							ePt-572949	1			1
							ePt-572954	1			1
							ePt-572964	1			1
							ePt-572974	1			1
							ePt-572976	1			1
							ePt-572981	1			1
							ePt-572993	1			1
[truncated: 2,105 more rows]

## Sheet: Composite map
Additonal file 1. Details of markers mapped in the Eucalyptus composite map. Includes, linkage group and position of mapped markers, marker type and which component map(s) markers were mapped. A '1' in the 'Multicopy marker' column indicates that the marker occurs on two or linkage groups.
Composite map details					Component maps in which markers of the composite map were mapped
Linkage group	Marker name	cM	Marker type	Multicopy marker	GU-SA	GLOB-F1-5	GLOB-F1-4	GLOB-F1-1	GLOB-F2-1	GU-Emb	GLOB-LH	Total
1	Embra11	0	Microsatellite			1	1	1	1	1	1	6
1	ePt-640490	4.97	DArT		1							1
1	ePt-569501	6.05	DArT					1	1			2
1	ePt-637656	7.04	DArT	1			1					1
1	ePt-569410	7.17	DArT		1							1
1	ePt-575150	7.77	DArT		1		1	1		1	1	5
1	ePt-600659	8.04	DArT		1		1	1				3
1	ePt-571708	8.72	DArT					1			1	2
1	ePt-574256	8.97	DArT				1		1			2
1	ePt-640090	8.97	DArT				1		1			2
1	ePt-642547	8.97	DArT				1		1			2
1	ePt-503615	9.01	DArT				1	1				2
1	ePt-643152	9.01	DArT				1	1	1			3
1	ePt-565623	10.1	DArT		1							1
1	ePt-566940	10.33	DArT		1							1
1	ePt-568151	10.34	DArT		1							1
1	ePt-573714	10.34	DArT		1							1
1	ePt-572625	10.51	DArT		1							1
1	ePt-503880	10.6	DArT		1							1
1	Embra56	11.18	Microsatellite						1			1
1	ePt-643754	11.45	DArT				1		1			2
1	ePt-600523	12.14	DArT		1					1		2
1	ePt-566757	12.37	DArT					1				1
1	ePt-638450	12.51	DArT			1						1
1	ePt-503701	13.29	DArT		1				1	1		3
1	ePt-574212	13.58	DArT		1							1
1	ePt-504723	13.58	DArT		1					1		2
1	ePt-637022	13.58	DArT		1				1	1		3
1	ePt-636685	13.58	DArT		1	1			1	1		4
1	ePt-637966	13.58	DArT		1	1			1	1		4
1	ePt-567629	13.99	DArT			1						1
1	ePt-600019	14.42	DArT							1	1	2
1	ePt-562857	15.35	DArT				1	1				2
1	ePt-643505	15.61	DArT			1		1				2
1	ePt-636507	15.79	DArT		1							1
1	ePt-639142	16.1	DArT				1	1				2
1	ePt-638572	16.12	DArT				1	1				2
1	ePt-504088	16.28	DArT								1	1
1	En6	16.35	Microsatellite		1				1	1		3
1	ePt-565705	16.48	DArT		1						1	2
1	ePt-570320	16.7	DArT								1	1
1	ePt-503565	16.88	DArT		1					1	1	3
1	ePt-504927	16.92	DArT		1						1	2
1	ePt-641446	16.92	DArT		1					1	1	3
1	ePt-641826	16.93	DArT		1					1	1	3
1	ePt-567590	16.94	DArT		1						1	2
1	ePt-569403	16.95	DArT		1						1	2
1	ePt-502955	17.1	DArT		1					1	1	3
1	ePt-570834	17.26	DArT				1	1			1	3
1	ePt-640386	17.29	DArT		1	1		1				3
1	ePt-567457	17.38	DArT		1							1
1	ePt-504025	17.54	DArT		1					1		2
1	ePt-572304	17.54	DArT		1					1		2
1	ePt-573028	17.54	DArT		1					1		2
1	ePt-638178	17.54	DArT		1					1		2
1	ePt-640218	17.54	DArT		1					1		2
1	ePt-599395	17.57	DArT		1					1		2
1	ePt-566930	17.59	DArT					1	1			2
1	ePt-503777	17.92	DArT					1			1	2
1	ePt-638907	18.12	DArT		1			1				2
1	Eg84	18.27	Microsatellite		1						1	2
1	ePt-563489	18.52	DArT		1							1
1	ePt-570925	18.66	DArT		1							1
1	ePt-503877	19.71	DArT								1	1
1	ePt-571112	19.95	DArT		1							1
1	ePt-566067	20.11	DArT		1					1		2
1	ePt-568160	20.2	DArT						1		1	2
1	ePt-638215	20.21	DArT						1		1	2
1	ePt-565486	20.46	DArT						1		1	2
1	ePt-640754	20.63	DArT	1				1	1			2
1	ePt-570652	21.02	DArT		1							1
1	ePt-638303	21.26	DArT			1						1
1	ePt-639947	21.26	DArT		1							1
1	ePt-565447	21.32	DArT		1							1
1	ePt-504678	21.58	DArT			1	1		1		1	4
1	ePt-567923	21.58	DArT			1	1		1		1	4
1	ePt-599641	21.58	DArT			1	1		1		1	4
1	ePt-505009	22.78	DArT			1			1		1	3
1	ePt-563273	22.78	DArT			1			1		1	3
1	ePt-643444	22.85	DArT			1					1	2
1	ePt-572976	23.12	DArT		1							1
1	ePt-503224	23.59	DArT		1							1
1	ePt-569477	23.62	DArT		1							1
1	ePt-571015	23.65	DArT		1	1		1		1		4
1	ePt-599667	23.68	DArT		1							1
1	ePt-638457	23.68	DArT		1							1
1	ePt-503257	23.75	DArT		1							1
1	ePt-574670	23.85	DArT		1							1
1	ePt-643108	23.85	DArT		1	1		1		1		4
1	ePt-503837	23.86	DArT		1							1
1	ePt-572265	23.87	DArT		1							1
1	ePt-640949	23.94	DArT		1							1
1	ePt-571767	23.96	DArT			1					1	2
1	ePt-637079	24.03	DArT			1					1	2
1	ePt-569975	24.33	DArT			1					1	2
1	ePt-599607	25.39	DArT		1							1
1	ePt-644199	26.11	DArT				1	1	1			3
1	ePt-573788	28.37	DArT	1	1							1
1	ePt-642142	29.36	DArT		1					1		2
1	ePt-643667	29.52	DArT						1			1
1	ePt-642421	29.95	DArT		1					1		2
1	ePt-571182	30.28	DArT						1			1
1	ePt-572242	30.28	DArT						1			1
1	ePt-571996	30.32	DArT						1			1
1	Eg16	31.63	Microsatellite		1							1
1	ePt-570597	32.22	DArT		1					1		2
1	ePt-571510	32.22	DArT		1					1		2
1	ePt-642723	32.22	DArT		1					1		2
1	Eg65	32.75	Microsatellite		1						1	2
1	ePt-565698	33.39	DArT		1							1
1	Embra16	34.68	Microsatellite						1			1
1	ePt-640657	35.19	DArT		1	1				1	1	4
1	ePt-569048	35.28	DArT		1	1				1	1	4
1	ePt-599787	35.28	DArT		1	1				1	1	4
1	ePt-641525	35.48	DArT		1	1				1	1	4
1	ePt-638748	36.16	DArT						1			1
1	ePt-504170	38.55	DArT		1	1	1	1				4
1	ePt-574232	38.7	DArT		1	1	1	1				4
1	ePt-567357	38.71	DArT		1	1		1				3
1	ePt-574026	38.87	DArT		1	1	1					3
1	ePt-565025	39.11	DArT		1	1			1			3
1	ePt-573410	39.11	DArT		1	1			1	1		4
1	ePt-572856	39.12	DArT		1	1			1			3
1	ePt-575761	39.69	DArT		1							1
1	ePt-566960	39.71	DArT			1		1				2
1	ePt-565688	39.75	DArT				1					1
1	ePt-565493	40.39	DArT						1		1	2
1	ePt-504375	40.47	DArT					1				1
1	ePt-574761	40.47	DArT					1				1
1	ePt-574251	40.47	DArT					1			1	2
1	ePt-638565	40.48	DArT					1				1
1	ePt-640915	40.49	DArT					1				1
1	ePt-575300	40.94	DArT		1					1		2
1	ePt-503050	41.17	DArT			1						1
1	ePt-564930	41.28	DArT					1				1
1	ePt-641734	41.94	DArT		1							1
1	ePt-569381	44.76	DArT			1						1
1	ePt-570121	44.76	DArT			1						1
1	ePt-638932	44.76	DArT				1					1
1	ePt-642628	44.83	DArT		1			1				2
1	ePt-569061	44.86	DArT		1			1				2
1	ePt-644024	44.88	DArT		1			1				2
1	ePt-600232	44.93	DArT		1			1				2
1	ePt-503159	45.57	DArT			1						1
1	ePt-504519	46.18	DArT		1			1			1	3
1	ePt-568896	46.24	DArT		1						1	2
1	ePt-640361	46.43	DArT		1							1
1	ePt-641659	46.44	DArT		1							1
1	ePt-570414	46.49	DArT		1							1
1	ePt-566342	46.68	DArT		1			1			1	3
1	ePt-638345	47.35	DArT		1							1
1	ePt-642471	47.74	DArT		1							1
1	ePt-640193	48.31	DArT		1							1
1	ePt-570779	48.31	DArT		1					1		2
1	ePt-637023	48.32	DArT		1							1
1	ePt-564975	48.34	DArT		1							1
1	ePt-563308	48.45	DArT		1							1
1	ePt-563743	48.54	DArT		1							1
1	Embra222	50.46	Microsatellite		1						1	2
1	Embra180	51.37	Microsatellite						1			1
1	ePt-599362	51.49	DArT		1		1			1		3
1	ePt-636576	51.83	DArT		1							1
1	ePt-504457	51.97	DArT		1							1
1	ePt-574847	52.09	DArT		1							1
1	ePt-565878	52.8	DArT		1	1			1			3
1	ePt-573442	53.11	DArT		1							1
1	ePt-640909	53.35	DArT		1							1
1	ePt-640083	53.73	DArT		1							1
1	ePt-572696	54.72	DArT		1							1
1	ePt-574407	54.79	DArT		1			1	1			3
1	ePt-571263	54.89	DArT				1					1
1	ePt-642824	54.95	DArT		1			1	1			3
1	ePt-567948	55.44	DArT		1							1
1	ePt-564645	55.92	DArT		1							1
1	ePt-570119	56.33	DArT		1							1
1	ePt-504304	57.4	DArT			1						1
1	ePt-575116	57.66	DArT					1	1			2
1	ePt-639597	58.02	DArT					1	1			2
1	Embra12	58.12	Microsatellite				1		1		1	3
1	ePt-636534	58.24	DArT	1	1							1
1	ePt-641123	58.88	DArT		1							1
1	ePt-571936	59.56	DArT		1					1		2
1	ePt-637201	59.79	DArT		1	1		1		1	1	5
1	ePt-640651	59.79	DArT		1	1		1		1	1	5
1	ePt-566984	60.37	DArT							1	1	2
1	ePt-565895	61.06	DArT		1							1
1	ePt-639448	61.07	DArT						1			1
1	ePt-599285	62.46	DArT		1							1
1	ePt-572108	62.53	DArT		1							1
1	ePt-504656	62.93	DArT		1							1
1	ePt-567635	63.01	DArT		1							1
1	ePt-571805	63.49	DArT		1							1
1	ePt-642121	63.49	DArT		1							1
1	ePt-641333	63.5	DArT		1							1
1	ePt-599740	63.51	DArT		1							1
1	ePt-641553	64.66	DArT				1					1
1	ePt-571540	64.66	DArT				1			1		2
1	ePt-575405	65.9	DArT		1						1	2
1	ePt-640767	65.92	DArT		1						1	2
1	ePt-574515	65.99	DArT		1						1	2
1	ePt-638702	66.02	DArT		1						1	2
1	ePt-571664	67.97	DArT		1							1
1	ePt-575049	68.45	DArT	1							1	1
1	ePt-644345	69.4	DArT		1							1
1	ePt-643935	69.53	DArT		1							1
1	ePt-564862	69.61	DArT						1		1	2
1	ePt-565915	69.71	DArT		1							1
1	ePt-562956	70.22	DArT		1							1
1	ePt-570052	70.23	DArT		1				1			2
1	ePt-568498	70.23	DArT		1				1	1		3
1	ePt-569034	70.25	DArT		1							1
1	ePt-643581	70.26	DArT		1							1
1	ePt-563890	70.33	DArT		1							1
1	ePt-641807	70.43	DArT		1							1
1	ePt-643645	71.14	DArT								1	1
1	ePt-641914	71.7	DArT			1	1	1				3
1	ePt-639299	72.94	DArT		1							1
1	ePt-566279	75.38	DArT					1	1		1	3
1	ePt-569361	75.38	DArT					1	1		1	3
1	ePt-505085	75.5	DArT		1							1
1	ePt-569578	75.7	DArT		1							1
1	ePt-568115	76.43	DArT								1	1
1	ePt-503445	76.44	DArT								1	1
1	Embra19	76.47	Microsatellite		1							1
1	Embra219	77.16	Microsatellite		1						1	2
1	ePt-574285	77.18	DArT								1	1
1	ePt-567550	77.71	DArT		1							1
1	ePt-564624	78.17	DArT								1	1
1	ePt-568364	78.44	DArT		1							1
1	ePt-569468	79.17	DArT		1							1
1	ePt-566065	79.81	DArT		1			1				2
1	ePt-575252	79.83	DArT		1			1				2
1	ePt-637282	80.13	DArT		1							1
1	ePt-568625	80.14	DArT		1							1
1	ePt-575315	80.14	DArT		1							1
1	ePt-644469	80.52	DArT		1							1
1	ePt-572812	80.95	DArT		1							1
1	ePt-643743	81.44	DArT				1					1
1	ePt-644046	81.44	DArT					1	1		1	3
1	ePt-567557	81.48	DArT		1					1		2
1	ePt-571907	81.5	DArT		1					1	1	3
1	ePt-641295	81.59	DArT		1							1
1	ePt-642731	81.59	DArT		1					1		2
1	ePt-599942	83.58	DArT		1					1		2
1	ePt-505124	83.59	DArT		1					1		2
1	ePt-638369	83.6	DArT		1	1	1			1		4
1	ePt-638607	83.6	DArT		1	1	1			1		4
1	ePt-570633	83.61	DArT		1	1	1			1		4
1	ePt-504436	83.62	DArT		1	1	1			1		4
1	ePt-600664	83.62	DArT		1	1	1			1	1	5
1	ePt-563830	83.93	DArT		1		1			1		3
1	ePt-565647	84.01	DArT		1					1		2
1	ePt-600709	88.38	DArT		1							1
1	ePt-641800	88.66	DArT		1							1
1	ePt-568569	88.84	DArT		1							1
1	ePt-565905	89.26	DArT		1							1
1	ePt-639849	89.76	DArT		1			1				2
1	ePt-638419	89.77	DArT		1			1				2
1	ePt-563731	89.79	DArT		1			1				2
1	ePt-641613	91.94	DArT		1							1
1	ePt-636825	92.11	DArT		1							1
1	ePt-563014	93.75	DArT		1			1				2
2	ePt-571642	0	DArT		1					1		2
2	ePt-503692	0.84	DArT		1					1		2
2	ePt-566370	1.4	DArT							1		1
2	ePt-568679	1.4	DArT							1		1
2	ePt-600658	1.4	DArT							1		1
2	ePt-567348	1.4	DArT						1	1		2
2	ePt-638739	1.4	DArT						1	1		2
2	ePt-572821	2.18	DArT	1	1							1
2	ePt-569253	2.22	DArT							1		1
2	ePt-573200	2.69	DArT							1		1
2	ePt-569565	2.89	DArT							1		1
2	ePt-570845	3	DArT			1				1		2
2	ePt-567777	3.26	DArT							1		1
2	ePt-565956	3.32	DArT	1	1							1
2	ePt-563487	3.51	DArT	1	1			1				2
2	ePt-641261	3.66	DArT							1		1
2	ePt-599975	4.03	DArT						1	1		2
2	ePt-574324	4.53	DArT							1		1
2	ePt-566004	5.59	DArT							1		1
2	ePt-504528	7.18	DArT		1							1
2	ePt-505021	7.25	DArT		1							1
2	Embra68	7.45	Microsatellite							1		1
2	ePt-643799	8.1	DArT		1							1
2	ePt-572376	8.16	DArT		1							1
2	Embra58	9.05	Microsatellite							1	1	2
2	Eg76	9.63	Microsatellite		1							1
2	ePt-637146	9.7	DArT							1		1
2	ePt-569560	10.2	DArT							1		1
2	ePt-599572	10.21	DArT								1	1
2	ePt-570458	10.29	DArT								1	1
2	ePt-574509	10.3	DArT								1	1
2	ePt-563445	10.4	DArT							1		1
2	ePt-570721	10.61	DArT							1		1
2	ePt-503958	11.21	DArT							1		1
2	ePt-503616	11.55	DArT							1		1
2	ePt-503716	11.6	DArT							1		1
2	ePt-643201	11.8	DArT			1		1			1	3
2	ePt-644106	11.8	DArT			1		1			1	3
2	ePt-572007	11.96	DArT							1		1
2	ePt-504109	12.03	DArT		1	1				1		3
2	ePt-641773	12.36	DArT							1		1
2	ePt-503235	13.07	DArT							1		1
2	ePt-574349	14.04	DArT		1							1
2	ePt-505099	14.08	DArT				1					1
2	ePt-564663	14.92	DArT					1		1	1	3
2	ePt-637636	15.27	DArT		1			1			1	3
2	ePt-564330	15.5	DArT								1	1
2	ePt-503174	15.54	DArT	1						1		1
2	ePt-568161	15.77	DArT		1			1		1	1	4
2	ePt-600035	16.06	DArT		1			1			1	3
2	ePt-639441	16.43	DArT		1					1		2
2	ePt-641759	16.46	DArT								1	1
2	Embra945	16.49	Microsatellite							1		1
2	ePt-574238	16.58	DArT	1	1							1
2	ePt-637508	16.89	DArT								1	1
2	ePt-642292	17.25	DArT								1	1
2	ePt-643595	17.38	DArT							1		1
2	ePt-503910	17.91	DArT		1							1
2	ePt-563419	17.96	DArT		1					1		2
2	ePt-574374	18.08	DArT		1					1	1	3
2	ePt-575243	18.15	DArT		1				1		1	3
2	ePt-571818	18.53	DArT		1							1
2	ePt-565990	18.78	DArT		1					1		2
2	ePt-570184	18.81	DArT								1	1
2	ePt-600542	18.84	DArT		1					1		2
2	ePt-569562	19.2	DArT							1		1
2	ePt-564805	19.29	DArT							1		1
2	ePt-572571	19.74	DArT		1		1			1		3
2	ePt-574079	19.94	DArT		1							1
2	ePt-640318	19.99	DArT		1	1	1					3
2	ePt-573077	20.14	DArT							1		1
2	ePt-504477	20.14	DArT		1	1	1					3
2	ePt-571975	20.53	DArT			1		1				2
2	ePt-642306	20.53	DArT			1		1				2
2	ePt-569586	20.68	DArT		1							1
2	ePt-599293	20.93	DArT							1		1
2	ePt-572000	21.65	DArT							1		1
2	ePt-565341	21.8	DArT								1	1
2	ePt-570122	21.83	DArT								1	1
2	ePt-570949	22.29	DArT								1	1
2	ePt-574678	22.29	DArT								1	1
2	ePt-641085	22.33	DArT							1		1
2	ePt-642853	22.53	DArT		1							1
2	ePt-642427	22.65	DArT								1	1
2	ePt-503732	22.66	DArT					1		1	1	3
2	ePt-563498	22.99	DArT					1		1		2
2	ePt-573524	23.18	DArT				1	1	1			3
2	ePt-568227	23.19	DArT				1	1				2
2	ePt-574341	23.19	DArT				1	1	1			3
2	ePt-599598	23.34	DArT							1		1
2	ePt-563127	23.94	DArT		1							1
2	ePt-504595	23.99	DArT							1		1
2	ePt-567712	24.09	DArT		1							1
2	ePt-504469	24.91	DArT		1	1						2
2	ePt-574642	25.34	DArT		1			1		1		3
2	ePt-569091	25.36	DArT		1			1		1		3
2	ePt-568853	25.37	DArT		1			1		1		3
2	ePt-641662	25.39	DArT		1			1		1		3
2	ePt-600068	26.2	DArT	1	1							1
2	ePt-643467	26.26	DArT							1		1
2	ePt-568757	26.31	DArT							1		1
2	ePt-569425	26.8	DArT							1	1	2
2	ePt-563204	26.81	DArT							1		1
2	ePt-575750	26.96	DArT		1					1		2
2	ePt-565691	26.98	DArT		1							1
2	ePt-567864	27.13	DArT							1		1
2	ePt-573790	27.28	DArT		1					1		2
2	ePt-564342	27.32	DArT							1		1
2	ePt-565789	27.36	DArT								1	1
2	ePt-504842	27.46	DArT			1	1				1	3
2	Embra1333	27.64	Microsatellite							1		1
2	ePt-637076	28.12	DArT				1		1	1		3
2	ePt-566373	28.18	DArT		1					1		2
2	ePt-573117	28.38	DArT							1		1
2	ePt-574930	28.6	DArT							1		1
2	ePt-563231	28.95	DArT							1		1
2	ePt-569673	29.14	DArT							1		1
2	ePt-642333	29.14	DArT								1	1
2	ePt-504602	29.21	DArT							1		1
2	ePt-569611	29.24	DArT				1				1	2
2	ePt-503249	29.26	DArT							1		1
2	ePt-570424	29.26	DArT				1		1			2
2	ePt-641713	29.27	DArT				1			1		2
2	ePt-564084	29.41	DArT		1						1	2
2	ePt-503994	29.45	DArT				1			1		2
2	ePt-642609	29.5	DArT							1		1
2	ePt-570809	29.56	DArT							1		1
2	ePt-572995	29.73	DArT		1							1
2	ePt-570657	29.77	DArT							1		1
2	ePt-637682	29.89	DArT				1	1			1	3
2	ePt-641876	29.89	DArT				1	1			1	3
2	ePt-568250	30.04	DArT								1	1
2	ePt-562859	30.05	DArT							1		1
2	ePt-638234	30.28	DArT			1		1	1			3
2	Embra126	30.49	Microsatellite		1					1		2
2	ePt-573566	30.9	DArT							1	1	2
2	ePt-504852	30.95	DArT							1	1	2
2	ePt-573877	31.14	DArT						1	1	1	3
2	ePt-640566	31.18	DArT						1	1	1	3
2	Embra63	31.46	Microsatellite							1	1	2
2	ePt-566449	31.66	DArT		1					1		2
2	ePt-641655	31.86	DArT		1							1
2	ePt-640064	32.48	DArT		1						1	2
2	ePt-599556	32.49	DArT		1					1		2
2	ePt-564993	32.59	DArT							1		1
2	ePt-573651	32.6	DArT				1			1		2
2	ePt-599398	32.6	DArT					1		1		2
2	ePt-567410	32.66	DArT				1			1		2
2	ePt-643907	32.76	DArT		1	1	1					3
2	ePt-639039	32.78	DArT		1		1					2
2	ePt-644276	32.91	DArT		1	1	1					3
2	ePt-641768	33.06	DArT		1							1
2	ePt-641681	33.31	DArT		1							1
2	ePt-569209	33.35	DArT		1							1
2	ePt-574186	33.39	DArT		1							1
2	ePt-565543	33.42	DArT			1	1					2
2	ePt-572342	33.44	DArT			1	1					2
2	ePt-571390	33.55	DArT		1							1
2	ePt-574663	33.55	DArT		1	1				1		3
2	ePt-567853	33.76	DArT							1		1
2	ePt-566821	33.76	DArT			1					1	2
2	ePt-569966	33.93	DArT		1	1				1		3
2	ePt-569480	34.35	DArT							1		1
2	ePt-599401	34.35	DArT							1		1
2	ePt-569026	34.49	DArT		1							1
2	ePt-572471	34.65	DArT								1	1
2	ePt-644173	34.7	DArT			1					1	2
2	ePt-570261	34.71	DArT		1				1	1	1	4
2	ePt-566850	34.74	DArT	1	1					1		2
2	ePt-503604	35.03	DArT		1		1			1		3
2	ePt-571763	35.21	DArT		1		1			1		3
2	ePt-599330	35.4	DArT		1					1		2
2	ePt-574308	35.42	DArT		1					1		2
2	ePt-571902	35.87	DArT		1		1		1	1	1	5
2	ePt-644056	35.88	DArT		1					1	1	3
2	ePt-503936	35.9	DArT		1							1
2	ePt-642232	35.9	DArT		1							1
2	ePt-570188	35.91	DArT		1							1
2	ePt-567733	35.93	DArT		1							1
2	ePt-504443	36.06	DArT							1		1
2	ePt-503061	36.09	DArT							1		1
2	ePt-600296	36.1	DArT							1		1
2	ePt-571524	36.17	DArT		1							1
2	ePt-571811	36.17	DArT		1							1
2	ePt-574368	36.17	DArT		1							1
2	ePt-572049	36.18	DArT		1							1
2	Embra43	36.58	Microsatellite							1		1
2	ePt-504830	36.63	DArT		1				1		1	3
2	ePt-567796	37.05	DArT							1		1
2	ePt-638415	37.37	DArT								1	1
2	ePt-503215	37.38	DArT		1					1		2
2	ePt-566075	37.46	DArT							1		1
2	ePt-504482	37.51	DArT		1							1
2	ePt-639922	37.53	DArT								1	1
2	Embra915	37.89	Microsatellite							1		1
2	ePt-641728	37.96	DArT		1							1
2	Embra172	38.42	Microsatellite							1		1
2	ePt-566802	38.49	DArT		1							1
2	ePt-570874	38.49	DArT		1							1
2	Embra1332	38.64	Microsatellite							1		1
2	ePt-570024	38.69	DArT		1					1		2
2	ePt-573341	38.69	DArT						1		1	2
2	ePt-599725	38.69	DArT						1		1	2
2	ePt-574488	38.78	DArT		1							1
2	ePt-574110	38.83	DArT		1				1			2
2	ePt-639229	38.83	DArT		1					1		2
2	ePt-642226	38.83	DArT		1					1		2
2	ePt-573099	38.86	DArT		1					1		2
2	Eg111	38.88	Microsatellite							1	1	2
2	ePt-573414	39.02	DArT		1					1		2
2	ePt-563032	39.1	DArT		1			1			1	3
2	ePt-636833	39.2	DArT		1					1		2
2	ePt-643365	39.25	DArT		1					1		2
2	ePt-570185	39.26	DArT				1			1		2
2	ePt-575268	39.38	DArT						1		1	2
2	ePt-573944	39.42	DArT						1		1	2
2	ePt-564716	39.66	DArT			1	1				1	3
2	ePt-503160	39.7	DArT			1	1				1	3
2	ePt-504142	39.73	DArT		1							1
2	ePt-600421	40.04	DArT		1		1	1			1	4
2	Embra898	40.12	Microsatellite							1		1
2	ePt-637223	40.18	DArT		1							1
2	ePt-641539	40.44	DArT			1					1	2
2	ePt-504356	40.45	DArT					1				1
2	ePt-644003	40.54	DArT					1	1			2
2	Embra390	40.63	Microsatellite							1		1
2	ePt-599597	40.67	DArT		1							1
2	ePt-575211	40.85	DArT		1							1
2	ePt-571066	40.94	DArT		1							1
2	ePt-568767	41.04	DArT			1					1	2
2	Embra373	41.11	Microsatellite							1		1
2	ePt-637513	41.13	DArT					1	1			2
2	ePt-639312	41.13	DArT		1					1		2
2	ePt-565300	41.34	DArT		1							1
2	ePt-575592	41.39	DArT		1							1
2	ePt-565204	41.7	DArT		1					1		2
2	Embra72	41.75	Microsatellite							1	1	2
2	ePt-563904	41.76	DArT		1					1		2
2	ePt-641583	41.88	DArT		1					1		2
2	ePt-574214	41.9	DArT		1					1		2
2	ePt-640264	41.9	DArT		1					1		2
2	ePt-570546	41.92	DArT		1					1		2
2	ePt-638426	41.94	DArT		1					1		2
2	ePt-640401	41.95	DArT			1		1			1	3
2	ePt-570946	41.96	DArT		1							1
2	ePt-570751	42.19	DArT		1		1					2
2	ePt-572378	42.19	DArT		1	1		1	1		1	5
2	ePt-599987	42.2	DArT		1							1
2	ePt-574134	42.21	DArT		1							1
2	ePt-504617	42.21	DArT		1		1					2
2	ePt-640294	42.22	DArT		1			1	1		1	4
2	ePt-641358	42.27	DArT		1							1
2	ePt-571539	42.28	DArT		1							1
2	ePt-567680	42.33	DArT		1							1
2	ePt-567045	42.62	DArT		1							1
2	Embra110	42.63	Microsatellite							1		1
2	ePt-564495	42.68	DArT		1						1	2
2	ePt-567369	43.43	DArT		1				1	1		3
2	ePt-639347	43.46	DArT		1		1				1	3
2	ePt-504067	43.47	DArT		1					1		2
2	ePt-570680	43.47	DArT		1					1		2
2	ePt-639782	43.47	DArT		1		1				1	3
2	ePt-572309	43.48	DArT		1					1		2
2	ePt-566283	43.5	DArT		1							1
2	ePt-643975	43.56	DArT		1							1
2	ePt-571440	43.56	DArT		1					1		2
2	ePt-503993	43.57	DArT		1							1
2	ePt-570920	43.57	DArT		1							1
2	ePt-566392	43.58	DArT		1							1
2	ePt-599281	43.58	DArT		1							1
2	ePt-636681	43.59	DArT	1							1	1
2	ePt-643529	43.63	DArT			1		1		1		3
2	ePt-566199	43.67	DArT		1							1
2	ePt-567631	43.81	DArT		1				1	1		3
2	ePt-572195	43.89	DArT		1	1						2
2	ePt-644304	43.89	DArT		1				1			2
2	ePt-644136	43.89	DArT		1				1	1		3
2	ePt-642073	43.89	DArT		1		1	1	1		1	5
2	ePt-639998	43.9	DArT							1		1
2	ePt-640323	43.91	DArT		1							1
2	ePt-565458	43.96	DArT		1					1		2
2	ePt-568300	44.2	DArT			1	1	1	1		1	5
2	ePt-574351	44.22	DArT		1					1		2
2	ePt-642181	44.24	DArT			1		1	1		1	4
2	ePt-571675	44.48	DArT			1	1				1	3
2	ePt-638201	44.57	DArT		1		1				1	3
2	ePt-565290	44.62	DArT		1							1
2	Embra158	44.75	Microsatellite						1			1
2	ePt-642155	44.96	DArT			1				1		2
2	ePt-565675	45.04	DArT		1							1
2	Embra91	45.14	Microsatellite		1					1		2
2	ePt-573051	45.23	DArT		1					1		2
2	ePt-639231	45.23	DArT		1					1		2
2	ePt-567973	45.26	DArT		1					1		2
2	ePt-568856	45.27	DArT		1					1		2
2	ePt-644398	45.28	DArT		1					1		2
2	ePt-600397	45.44	DArT							1		1
2	ePt-566762	45.5	DArT		1						1	2
2	ePt-574809	45.72	DArT							1		1
2	ePt-504666	45.8	DArT		1				1			2
2	ePt-573622	45.97	DArT		1		1				1	3
2	ePt-640795	45.98	DArT		1		1					2
2	ePt-563280	46.24	DArT		1	1				1		3
2	ePt-571889	46.37	DArT							1	1	2
2	ePt-575031	46.45	DArT		1							1
2	ePt-570710	46.59	DArT		1							1
2	ePt-568701	46.89	DArT		1		1			1		3
2	ePt-640544	46.89	DArT		1	1	1	1		1		5
2	ePt-600717	46.9	DArT		1	1	1					3
2	ePt-574380	46.9	DArT		1	1	1			1		4
2	ePt-573699	46.91	DArT		1		1			1		3
2	ePt-638086	46.91	DArT		1	1				1		3
2	ePt-568521	46.95	DArT							1		1
2	ePt-600249	47.02	DArT							1	1	2
2	ePt-564933	47.03	DArT							1		1
2	ePt-565883	47.08	DArT							1	1	2
2	ePt-568219	47.09	DArT						1	1		2
2	ePt-571829	47.09	DArT							1	1	2
2	ePt-566554	47.1	DArT		1							1
2	ePt-503579	47.25	DArT							1	1	2
2	ePt-639198	47.48	DArT							1	1	2
2	ePt-566116	47.51	DArT		1							1
2	ePt-573002	47.71	DArT		1	1		1			1	4
2	ePt-569815	48.01	DArT							1	1	2
2	ePt-569828	48.26	DArT	1						1		1
2	ePt-574654	48.5	DArT		1							1
2	ePt-503252	48.68	DArT							1		1
2	ePt-637208	49.05	DArT								1	1
2	ePt-570681	49.05	DArT					1			1	2
2	ePt-574634	49.05	DArT					1			1	2
2	ePt-504902	49.15	DArT		1							1
2	ePt-504263	49.3	DArT							1		1
2	ePt-574501	50.3	DArT							1		1
2	ePt-571180	50.73	DArT							1		1
2	ePt-568164	51.09	DArT							1		1
2	ePt-566607	51.38	DArT							1		1
2	Embra333	51.93	Microsatellite							1		1
2	ePt-571041	52.44	DArT							1		1
2	ePt-636620	52.75	DArT							1		1
2	ePt-569121	52.99	DArT			1				1		2
2	ePt-504149	53.44	DArT							1		1
2	ePt-503134	53.9	DArT							1		1
2	ePt-505067	53.92	DArT							1		1
2	ePt-504570	54.12	DArT		1			1			1	3
2	ePt-566363	54.63	DArT					1				1
2	ePt-641024	54.8	DArT								1	1
2	ePt-568818	55.1	DArT	1	1							1
2	ePt-574518	55.93	DArT				1	1			1	3
2	ePt-503775	56.22	DArT		1		1	1			1	4
2	ePt-639308	56.25	DArT		1							1
2	ePt-566118	56.31	DArT		1		1				1	3
2	ePt-599228	56.43	DArT							1		1
2	ePt-567688	56.48	DArT							1		1
2	ePt-571304	56.67	DArT		1		1	1			1	4
2	ePt-565534	56.68	DArT		1		1	1			1	4
2	ePt-573565	56.83	DArT							1		1
2	ePt-575450	57.12	DArT	1			1	1				2
2	ePt-503636	57.94	DArT					1				1
2	ePt-573048	58.52	DArT		1							1
2	ePt-600083	59.2	DArT				1		1	1	1	4
2	ePt-568104	59.45	DArT							1		1
2	ePt-599612	59.66	DArT		1					1		2
2	ePt-570523	59.89	DArT							1		1
2	ePt-564786	59.99	DArT				1		1	1	1	4
2	ePt-637610	60.22	DArT	1						1		1
2	ePt-574447	60.33	DArT			1				1		2
2	ePt-566501	60.58	DArT							1		1
2	ePt-637861	60.71	DArT	1						1		1
2	ePt-502982	60.79	DArT							1		1
2	ePt-570754	61.64	DArT							1		1
2	ePt-568357	61.7	DArT		1							1
2	ePt-572204	61.82	DArT							1		1
2	ePt-566532	61.83	DArT		1							1
2	ePt-571804	62.12	DArT								1	1
2	ePt-572424	62.12	DArT		1							1
2	ePt-641504	62.15	DArT		1							1
2	ePt-574937	62.18	DArT							1		1
2	ePt-564654	62.2	DArT		1					1		2
2	ePt-564907	62.26	DArT		1							1
2	ePt-572707	62.36	DArT		1							1
2	ePt-565163	62.52	DArT				1		1		1	3
2	ePt-569681	62.86	DArT	1						1		1
2	ePt-504879	64.19	DArT							1		1
2	ePt-564905	66.17	DArT								1	1
2	ePt-504504	66.28	DArT								1	1
2	ePt-574578	66.38	DArT							1		1
2	ePt-639379	66.63	DArT							1	1	2
2	Embra27	66.78	Microsatellite		1					1	1	3
2	ePt-504006	67.22	DArT				1					1
2	ePt-643603	67.6	DArT		1				1	1		3
2	ePt-503915	67.63	DArT		1				1	1		3
2	ePt-564988	67.85	DArT								1	1
2	ePt-503601	67.93	DArT		1				1			2
2	Embra1810	68.22	Microsatellite							1		1
2	ePt-569714	69.38	DArT								1	1
2	Eg86	69.74	Microsatellite		1				1			2
2	Embra648	69.81	Microsatellite							1		1
2	Embra695	69.83	Microsatellite							1		1
2	Embra201	70.7	Microsatellite		1				1	1		3
2	ePt-568321	71.33	DArT							1		1
2	ePt-640499	72.12	DArT				1		1		1	3
2	ePt-568036	72.22	DArT	1	1							1
2	ePt-569164	72.23	DArT				1		1		1	3
2	ePt-503577	72.24	DArT				1		1		1	3
2	ePt-570851	73.34	DArT				1					1
2	ePt-636919	73.85	DArT		1							1
2	ePt-569927	74	DArT		1							1
2	ePt-562922	74.54	DArT							1		1
2	CRC8	75.27	Microsatellite						1			1
2	ePt-570066	75.59	DArT							1	1	2
2	ePt-570830	75.83	DArT							1	1	2
2	ePt-600466	75.94	DArT							1		1
2	ePt-574129	76.05	DArT		1					1		2
2	ePt-639881	76.32	DArT		1							1
2	ePt-566154	76.74	DArT							1		1
2	ePt-642912	76.86	DArT							1		1
2	ePt-565902	77.13	DArT				1			1	1	3
2	ePt-570033	78.35	DArT		1			1				2
2	ePt-504882	78.76	DArT	1							1	1
2	ePt-567298	78.83	DArT		1			1				2
2	ePt-641396	79.24	DArT	1							1	1
2	ePt-599452	79.27	DArT		1							1
2	ePt-640884	79.27	DArT		1							1
2	ePt-571964	79.28	DArT		1							1
2	ePt-638952	79.28	DArT		1							1
2	ePt-504190	79.29	DArT		1							1
2	ePt-504597	79.29	DArT		1							1
2	ePt-566596	79.31	DArT	1							1	1
2	ePt-571395	80.31	DArT		1		1			1		3
2	ePt-643956	81.01	DArT							1		1
2	ePt-641781	81.3	DArT								1	1
2	ePt-563097	81.31	DArT						1			1
2	ePt-573395	81.31	DArT						1			1
2	ePt-565234	81.32	DArT								1	1
2	ePt-566429	81.6	DArT				1				1	2
2	ePt-571914	81.63	DArT					1				1
2	ePt-642027	81.68	DArT				1				1	2
2	Embra1369	82.83	Microsatellite							1		1
2	ePt-643298	84.54	DArT		1					1		2
2	ePt-599683	84.57	DArT							1		1
2	ePt-567787	84.62	DArT								1	1
2	ePt-570114	84.62	DArT								1	1
2	ePt-571022	84.65	DArT		1					1		2
2	ePt-569856	87.18	DArT		1					1		2
2	ePt-565317	88.03	DArT								1	1
2	ePt-575752	88.71	DArT							1		1
2	ePt-563003	88.73	DArT		1					1		2
2	ePt-571689	88.79	DArT						1		1	2
2	ePt-638845	89.1	DArT		1		1			1	1	4
2	ePt-569525	90.06	DArT		1					1		2
2	ePt-572253	90.12	DArT								1	1
2	ePt-641689	90.12	DArT								1	1
2	ePt-566805	90.13	DArT								1	1
2	ePt-575587	90.77	DArT		1					1		2
2	ePt-644128	90.77	DArT		1					1		2
2	ePt-503852	91.3	DArT		1							1
2	ePt-565615	92.04	DArT							1		1
2	ePt-502978	92.1	DArT								1	1
2	ePt-569757	92.11	DArT		1							1
2	ePt-575728	93.04	DArT		1					1		2
2	ePt-565848	93.96	DArT		1							1
2	ePt-644359	94.04	DArT		1							1
2	ePt-566027	94.05	DArT		1							1
2	ePt-644213	94.05	DArT		1					1		2
2	ePt-571018	94.83	DArT		1							1
2	ePt-573936	94.83	DArT		1			1				2
2	ePt-600046	94.83	DArT		1			1				2
2	ePt-641460	94.83	DArT		1			1				2
2	ePt-571466	94.96	DArT		1					1		2
2	ePt-640029	95.24	DArT						1	1		2
2	ePt-564892	96.2	DArT		1					1		2
2	ePt-636597	96.37	DArT		1							1
2	ePt-564346	96.8	DArT		1					1		2
2	ePt-566441	96.82	DArT		1					1		2
2	ePt-644399	96.88	DArT		1							1
2	ePt-503756	96.9	DArT		1							1
2	Eg96	98.03	Microsatellite		1					1	1	3
2	ePt-641866	100.42	DArT		1							1
2	ePt-599530	100.5	DArT		1							1
2	ePt-636614	102.13	DArT		1				1	1		3
3	ePt-568068	0	DArT		1							1
3	CesA3MS2	1.76	Gene-based		1							1
3	ePt-566484	2.05	DArT		1							1
3	ePt-503946	2.58	DArT		1							1
3	ePt-644293	5.29	DArT		1					1		2
3	ePt-640307	5.3	DArT		1					1		2
3	ePt-564331	6.65	DArT		1							1
3	ePt-571799	7.23	DArT	1	1							1
3	ePt-639639	7.26	DArT		1	1				1		3
3	ePt-574889	7.4	DArT		1	1				1		3
3	ePt-640631	7.62	DArT				1		1			2
3	ePt-505064	7.64	DArT				1		1			2
3	ePt-641407	7.64	DArT				1		1			2
3	ePt-504928	8.08	DArT							1		1
3	ePt-642487	8.16	DArT		1							1
3	ePt-503221	8.68	DArT			1						1
3	Embra189	8.9	Microsatellite						1	1		2
3	ePt-568052	9.81	DArT		1						1	2
3	ePt-503896	9.82	DArT		1						1	2
3	ePt-570585	10.56	DArT				1	1				2
3	ePt-565213	11.32	DArT		1					1		2
3	ePt-572689	11.37	DArT							1		1
3	ePt-636787	11.4	DArT							1		1
3	CSA3	11.68	Gene-based			1	1	1	1			4
3	ePt-564313	11.74	DArT							1		1
3	ePt-504220	11.85	DArT		1							1
3	ePt-569670	12.04	DArT							1		1
3	ePt-565046	12.06	DArT							1		1
3	ePt-573728	12.21	DArT				1	1	1		1	4
3	ePt-571738	12.84	DArT		1	1			1	1		4
3	ePt-568037	13.05	DArT		1		1			1		3
3	ePt-600557	13.17	DArT			1		1				2
3	ePt-644451	13.17	DArT			1		1	1		1	4
3	ePt-564582	13.23	DArT							1		1
3	Eg94	13.57	Microsatellite		1							1
3	ePt-504032	13.64	DArT			1						1
3	ePt-638047	13.64	DArT			1						1
3	Embra115	13.97	Microsatellite						1		1	2
3	ePt-599344	14.01	DArT					1		1		2
3	ePt-640620	14.01	DArT					1		1		2
3	ePt-642207	14.01	DArT					1		1		2
3	ePt-599676	14.06	DArT							1		1
3	ePt-567046	14.07	DArT							1		1
3	ePt-642795	14.1	DArT						1			1
3	ePt-566788	14.12	DArT							1		1
3	ePt-599238	14.48	DArT		1							1
3	ePt-600395	15.3	DArT		1			1	1			3
3	ePt-565633	16.19	DArT		1							1
3	ePt-563405	16.74	DArT						1			1
3	ePt-600492	16.74	DArT				1		1			2
3	ePt-637309	16.87	DArT							1		1
3	ePt-637579	16.87	DArT							1		1
3	ePt-573801	16.88	DArT							1		1
3	ePt-642915	16.9	DArT							1	1	2
3	ePt-571717	17.47	DArT				1	1	1		1	4
3	ePt-571801	17.47	DArT				1	1	1		1	4
3	ePt-644409	17.65	DArT		1						1	2
3	ePt-567586	18.61	DArT		1					1		2
3	ePt-599848	18.73	DArT							1		1
3	ePt-573623	18.84	DArT		1							1
3	ePt-570306	19.01	DArT							1		1
3	ePt-575358	19.01	DArT							1		1
3	ePt-642359	19.01	DArT							1		1
3	ePt-643167	19.01	DArT							1		1
3	ePt-566346	20.03	DArT		1							1
3	ePt-503832	20.35	DArT		1							1
3	ePt-572721	20.44	DArT		1							1
3	ePt-572804	21.79	DArT							1		1
3	ePt-563145	22.49	DArT							1		1
3	ePt-575216	23.5	DArT		1					1		2
3	ePt-640753	23.57	DArT	1	1							1
3	ePt-504189	24.33	DArT					1				1
3	ePt-504733	24.33	DArT					1				1
3	ePt-573513	24.33	DArT					1				1
3	Embra227	24.37	Microsatellite		1						1	2
3	ePt-566549	24.49	DArT			1		1				2
3	ePt-573035	24.56	DArT			1		1				2
3	ePt-644121	24.56	DArT			1		1				2
3	ePt-643823	24.9	DArT		1	1				1	1	4
3	ePt-563030	25.07	DArT							1		1
3	ePt-562970	26.75	DArT						1			1
3	ePt-573951	26.79	DArT		1							1
3	ePt-503961	27.16	DArT		1							1
3	ePt-642858	27.59	DArT				1	1	1			3
3	ePt-638730	27.59	DArT				1	1	1		1	4
3	ePt-562874	27.81	DArT		1							1
3	ePt-571509	28.9	DArT						1	1		2
3	ePt-575607	29.22	DArT				1				1	2
3	ePt-504479	29.23	DArT				1				1	2
3	ePt-573853	29.23	DArT				1				1	2
3	ePt-568403	29.5	DArT		1							1
3	ePt-573996	29.63	DArT		1	1			1	1	1	5
3	ePt-570141	29.69	DArT		1							1
3	ePt-599904	29.83	DArT		1							1
3	ePt-570173	30.24	DArT		1							1
3	ePt-572329	30.24	DArT		1							1
3	ePt-599773	30.24	DArT		1							1
3	ePt-641822	30.24	DArT		1							1
3	ePt-566054	30.68	DArT						1			1
3	ePt-572244	30.89	DArT					1	1		1	3
3	ePt-641603	30.89	DArT					1	1		1	3
3	Embra923	31.66	Microsatellite							1		1
3	ePt-575640	31.7	DArT		1							1
3	ePt-575039	32.06	DArT							1		1
3	ePt-600543	32.36	DArT				1					1
3	ePt-565437	33.12	DArT							1		1
3	ePt-599719	33.3	DArT							1		1
3	ePt-572736	33.78	DArT		1							1
3	ePt-567916	34.07	DArT		1							1
3	ePt-641369	34.2	DArT		1							1
3	ePt-574738	34.44	DArT		1							1
3	ePt-644467	34.93	DArT						1			1
3	ePt-641794	34.99	DArT				1					1
3	ePt-637610	35.43	DArT	1		1						1
3	ePt-637861	35.43	DArT	1		1						1
3	ePt-636995	35.53	DArT				1	1				2
3	ePt-637018	35.53	DArT				1	1				2
3	ePt-503174	36.03	DArT	1		1						1
3	ePt-575164	36.38	DArT		1							1
3	ePt-599923	36.85	DArT	1	1							1
3	ePt-641758	36.98	DArT							1	1	2
3	ePt-570797	37.54	DArT					1	1		1	3
3	ePt-504002	37.86	DArT						1		1	2
3	ePt-564703	38.13	DArT							1		1
3	ePt-504319	38.2	DArT		1	1		1		1		4
3	ePt-599559	38.36	DArT		1	1				1	1	4
3	ePt-504503	38.74	DArT		1		1					2
3	ePt-568116	39.35	DArT			1			1			2
3	ePt-565694	39.37	DArT			1					1	2
3	ePt-572614	40.06	DArT				1				1	2
3	ePt-572974	40.24	DArT				1				1	2
3	ePt-640339	40.24	DArT				1				1	2
3	ePt-565850	40.26	DArT				1				1	2
3	ePt-574932	40.58	DArT		1			1		1		3
3	ePt-569443	40.79	DArT		1					1		2
3	ePt-639473	40.94	DArT		1		1					2
3	ePt-599385	40.97	DArT		1		1					2
3	ePt-569064	40.97	DArT		1		1				1	3
3	ePt-570219	41.19	DArT							1		1
3	ePt-643389	41.19	DArT							1		1
3	ePt-568368	41.42	DArT		1							1
3	ePt-564572	41.57	DArT		1							1
3	ePt-570278	41.6	DArT	1		1						1
3	ePt-570701	41.61	DArT	1		1						1
3	ePt-570065	41.61	DArT			1						1
3	ePt-570405	41.8	DArT						1			1
3	ePt-571733	41.8	DArT						1		1	2
3	ePt-570469	41.86	DArT		1	1				1	1	4
3	ePt-600242	42.17	DArT		1					1	1	3
3	ePt-638285	42.32	DArT		1							1
3	ePt-570269	42.52	DArT	1		1			1			2
3	ePt-572325	42.8	DArT		1					1		2
3	ePt-568242	43.29	DArT		1		1					2
3	ePt-572472	43.31	DArT							1		1
3	ePt-639932	43.33	DArT		1		1					2
3	ePt-642881	43.33	DArT		1		1					2
3	ePt-573470	43.37	DArT		1	1						2
3	ePt-567605	43.46	DArT		1						1	2
3	ePt-573454	43.46	DArT		1						1	2
3	ePt-639640	43.46	DArT		1						1	2
3	ePt-643636	43.48	DArT		1		1				1	3
3	ePt-565706	43.63	DArT			1						1
3	ePt-599477	43.64	DArT		1							1
3	ePt-637193	43.72	DArT		1			1		1	1	4
3	ePt-503239	43.78	DArT			1		1				2
3	ePt-503761	43.78	DArT			1		1				2
3	ePt-575584	43.78	DArT			1		1				2
3	ePt-642290	43.96	DArT		1						1	2
3	ePt-638583	44.08	DArT			1		1				2
3	ePt-641637	44.41	DArT		1							1
3	ePt-570995	44.96	DArT					1				1
3	ePt-567849	45.29	DArT			1		1			1	3
3	ePt-567998	45.36	DArT			1		1			1	3
3	ePt-636978	45.62	DArT			1			1			2
3	ePt-503638	45.67	DArT					1				1
3	ePt-637279	45.67	DArT					1			1	2
3	ePt-567194	45.77	DArT		1					1	1	3
3	ePt-572339	45.91	DArT		1							1
3	ePt-574190	45.95	DArT		1						1	2
3	ePt-567264	46.19	DArT						1		1	2
3	ePt-564917	46.19	DArT				1		1		1	3
3	ePt-643885	46.22	DArT		1						1	2
3	ePt-565899	46.51	DArT		1				1			2
3	ePt-644329	46.59	DArT			1						1
3	ePt-566354	46.89	DArT					1				1
3	ePt-600010	46.99	DArT						1		1	2
3	ePt-639868	46.99	DArT						1		1	2
3	ePt-568329	47.19	DArT							1		1
3	ePt-570398	47.37	DArT				1					1
3	ePt-573961	47.37	DArT				1					1
3	ePt-636770	47.49	DArT		1	1	1					3
3	ePt-573065	47.52	DArT		1		1					2
3	ePt-640354	47.65	DArT		1		1					2
3	ePt-643597	47.7	DArT				1	1			1	3
3	ePt-643959	47.76	DArT		1	1						2
3	ePt-571338	47.87	DArT			1						1
3	ePt-639702	47.93	DArT				1	1			1	3
3	ePt-600660	48.11	DArT				1	1			1	3
3	ePt-568658	48.17	DArT		1				1			2
3	ePt-568846	48.2	DArT		1				1			2
3	ePt-643890	48.25	DArT	1					1			1
3	ePt-504779	48.29	DArT		1		1					2
3	ePt-643596	48.33	DArT		1			1				2
3	ePt-566272	48.45	DArT		1		1					2
3	ePt-642943	48.58	DArT		1							1
3	ePt-571011	48.67	DArT		1					1		2
3	ePt-638546	48.72	DArT		1		1			1	1	4
3	ePt-644103	48.75	DArT		1		1				1	3
3	ePt-568524	48.81	DArT		1				1			2
3	ePt-599675	48.84	DArT		1				1			2
3	ePt-638670	48.86	DArT		1	1						2
3	ePt-504787	48.86	DArT		1	1	1				1	4
3	ePt-599887	48.86	DArT		1	1	1				1	4
3	ePt-643934	48.87	DArT		1	1	1	1	1			5
3	ePt-599231	48.88	DArT		1				1			2
3	ePt-569172	48.88	DArT		1	1					1	3
3	ePt-642813	48.89	DArT		1				1			2
3	ePt-642982	48.9	DArT		1	1						2
3	ePt-641537	48.94	DArT							1		1
3	ePt-599872	48.95	DArT							1		1
3	ePt-643354	48.95	DArT							1		1
3	ePt-643521	48.95	DArT		1				1	1		3
3	ePt-574087	48.99	DArT							1		1
3	ePt-636969	48.99	DArT		1					1	1	3
3	ePt-504090	49.5	DArT				1				1	2
3	ePt-599965	49.73	DArT	1		1				1	1	3
3	ePt-644038	49.87	DArT		1			1			1	3
3	ePt-572474	49.87	DArT		1			1		1	1	4
3	ePt-644403	49.88	DArT		1			1			1	3
3	ePt-640819	49.96	DArT	1						1		1
3	ePt-503042	50.04	DArT			1	1	1				3
3	ePt-569753	50.13	DArT							1		1
3	ePt-641733	50.42	DArT		1				1		1	3
3	ePt-564595	50.44	DArT							1		1
3	ePt-573637	50.76	DArT							1	1	2
3	ePt-562928	50.9	DArT		1	1						2
3	ePt-567718	50.91	DArT			1		1				2
3	ePt-503863	50.91	DArT			1	1	1				3
3	ePt-570897	50.91	DArT			1	1	1				3
3	ePt-643707	51.01	DArT	1					1			1
3	ePt-599994	51.01	DArT			1		1	1			3
3	ePt-643948	51.01	DArT			1		1	1			3
3	ePt-600457	51.05	DArT		1	1				1		3
3	ePt-505053	51.15	DArT		1							1
3	ePt-643271	51.87	DArT	1					1			1
3	ePt-564559	52.19	DArT				1		1			2
3	ePt-573965	52.37	DArT		1							1
3	ePt-642557	52.37	DArT		1							1
3	ePt-639067	52.37	DArT		1					1		2
3	ePt-564021	52.39	DArT		1							1
3	ePt-643758	52.39	DArT		1					1		2
3	ePt-640291	52.4	DArT		1					1		2
3	ePt-573702	52.48	DArT		1							1
3	ePt-639867	52.68	DArT		1							1
3	ePt-503899	52.73	DArT		1	1		1				3
3	ePt-643259	52.74	DArT	1		1					1	2
3	ePt-575242	52.75	DArT		1							1
3	ePt-503957	52.75	DArT		1	1		1				3
3	ePt-504317	52.76	DArT		1	1		1				3
3	ePt-637352	52.76	DArT		1	1		1				3
3	ePt-573923	52.78	DArT					1	1			2
3	ePt-600313	52.8	DArT		1	1		1		1		4
3	ePt-642125	52.9	DArT		1	1						2
3	ePt-572802	52.99	DArT					1	1		1	3
3	ePt-566962	53.14	DArT		1							1
3	ePt-639851	53.14	DArT		1					1		2
3	ePt-640068	53.14	DArT		1					1		2
3	ePt-600497	53.19	DArT		1							1
3	ePt-563031	53.29	DArT		1							1
3	Embra122	53.38	Microsatellite							1		1
3	ePt-567960	53.6	DArT		1							1
3	ePt-570097	53.78	DArT		1	1	1	1	1			5
3	Embra239	53.9	Microsatellite							1		1
3	ePt-572258	54.05	DArT		1	1	1	1	1			5
3	ePt-567588	54.08	DArT		1							1
3	ePt-574817	54.1	DArT		1							1
3	ePt-640311	54.33	DArT		1				1		1	3
3	ePt-636988	54.51	DArT		1							1
3	Embra361	54.56	Microsatellite							1		1
3	ePt-641628	54.58	DArT		1	1	1	1	1	1		6
3	ePt-570275	54.59	DArT		1	1	1	1	1			5
3	ePt-571501	54.59	DArT		1	1	1	1	1	1		6
3	ePt-600220	54.65	DArT		1				1			2
3	ePt-637106	54.67	DArT		1					1		2
3	ePt-638760	54.84	DArT		1	1	1	1	1			5
3	Embra350	55.07	Microsatellite							1		1
3	ePt-563433	55.89	DArT		1							1
3	ePt-567059	56.14	DArT						1			1
3	ePt-569571	56.29	DArT				1	1				2
3	ePt-565757	56.36	DArT					1				1
3	ePt-637015	56.47	DArT		1							1
3	ePt-641694	56.82	DArT		1					1		2
3	ePt-640977	56.86	DArT		1							1
3	ePt-638972	56.87	DArT		1							1
3	ePt-567018	56.88	DArT		1							1
3	ePt-569053	56.88	DArT		1							1
3	ePt-569784	56.9	DArT		1							1
3	ePt-569987	56.93	DArT		1							1
3	ePt-571756	57.04	DArT		1							1
3	ePt-571533	57.11	DArT		1							1
3	ePt-504168	57.12	DArT					1			1	2
3	ePt-571869	57.37	DArT		1							1
3	ePt-563140	57.45	DArT		1							1
3	ePt-639927	58.07	DArT		1	1			1		1	4
3	ePt-565565	58.43	DArT		1						1	2
3	Embra1656	59.02	Microsatellite							1		1
3	ePt-566052	59.18	DArT		1							1
3	ePt-636852	59.22	DArT		1				1		1	3
3	Embra1845	59.32	Microsatellite							1		1
3	Eg98	59.71	Microsatellite		1							1
3	ePt-565808	60.13	DArT		1							1
3	Embra286	60.98	Microsatellite							1		1
3	ePt-572141	61.14	DArT		1							1
3	Embra125	62.59	Microsatellite		1					1		2
3	ePt-569393	62.64	DArT					1	1			2
3	ePt-644491	63.38	DArT		1						1	2
3	ePt-640786	63.84	DArT		1							1
3	ePt-575196	64.12	DArT		1							1
3	ePt-566700	65.24	DArT		1	1						2
3	ePt-599351	65.35	DArT		1							1
3	ePt-573755	65.44	DArT		1							1
3	ePt-600456	65.5	DArT		1							1
3	ePt-643565	65.51	DArT		1							1
3	ePt-569486	65.62	DArT				1	1	1			3
3	ePt-566724	65.72	DArT		1	1		1				3
3	ePt-600558	66.01	DArT		1							1
3	ePt-641462	66.07	DArT		1							1
3	ePt-642010	66.19	DArT		1							1
3	ePt-567122	66.69	DArT		1	1						2
3	ePt-568457	66.71	DArT		1							1
3	ePt-504793	67.22	DArT		1							1
3	ePt-639599	68.6	DArT		1							1
3	ePt-504506	68.92	DArT		1							1
3	ePt-568076	69.04	DArT		1						1	2
3	ePt-570223	69.15	DArT		1							1
3	ePt-571149	69.18	DArT		1	1						2
3	ePt-639802	69.41	DArT		1	1	1		1			4
3	ePt-564343	69.76	DArT		1	1	1		1			4
3	ePt-567607	70.23	DArT		1							1
3	ePt-574921	70.23	DArT		1							1
3	ePt-574824	70.25	DArT			1	1			1		3
3	ePt-504234	70.69	DArT			1	1			1		3
3	ePt-643769	70.87	DArT		1							1
3	ePt-574132	71.78	DArT			1	1					2
3	ePt-599226	71.78	DArT			1	1					2
3	ePt-600423	71.78	DArT			1	1					2
3	ePt-643834	72.14	DArT		1							1
3	ePt-575146	72.42	DArT					1				1
3	ePt-503607	72.57	DArT		1				1			2
3	ePt-573955	72.67	DArT	1	1				1			2
3	Embra1071	73.01	Microsatellite							1		1
3	ePt-642546	73.44	DArT		1							1
3	ePt-570043	74.38	DArT			1		1		1		3
3	ePt-566673	74.55	DArT							1		1
3	ePt-571131	74.63	DArT							1		1
3	ePt-642855	74.67	DArT							1		1
3	ePt-502974	74.92	DArT							1		1
3	ePt-569297	75.76	DArT			1						1
3	ePt-644129	75.83	DArT		1						1	2
3	ePt-600338	75.87	DArT		1						1	2
3	ePt-637844	76.1	DArT		1					1		2
3	ePt-640101	76.2	DArT		1							1
3	ePt-571789	76.21	DArT		1							1
3	ePt-569280	76.73	DArT		1							1
3	ePt-503588	77.89	DArT		1					1		2
3	ePt-568204	79.19	DArT		1							1
3	ePt-641971	79.68	DArT		1			1		1		3
3	ePt-637542	79.86	DArT		1							1
3	ePt-641707	79.86	DArT		1							1
3	ePt-564561	79.9	DArT			1			1	1		3
3	ePt-599960	79.9	DArT		1			1	1	1		4
3	ePt-571553	79.92	DArT			1	1		1	1		4
3	ePt-636681	79.97	DArT	1						1		1
3	ePt-568818	79.98	DArT	1						1		1
3	ePt-504740	79.98	DArT		1							1
3	ePt-571831	80.18	DArT	1			1			1	1	3
3	ePt-600321	80.74	DArT		1							1
3	ePt-640937	80.89	DArT		1	1				1		3
3	ePt-571456	81.31	DArT		1							1
3	ePt-567323	81.43	DArT							1		1
3	ePt-568875	81.5	DArT		1							1
3	ePt-575308	81.63	DArT		1						1	2
3	ePt-568640	81.96	DArT							1		1
3	ePt-564380	81.98	DArT		1							1
3	ePt-641697	82.02	DArT				1					1
3	ePt-641600	82.16	DArT		1	1						2
3	ePt-599991	82.21	DArT							1		1
3	ePt-565132	82.24	DArT				1		1	1		3
3	ePt-573165	82.24	DArT				1	1		1		3
3	ePt-567811	82.24	DArT				1	1	1	1		4
3	ePt-636589	82.79	DArT	1	1							1
3	ePt-638853	82.79	DArT	1	1							1
3	ePt-574838	82.79	DArT		1							1
3	ePt-575348	82.79	DArT		1							1
3	ePt-566877	82.84	DArT		1					1		2
3	ePt-571879	82.85	DArT		1							1
3	ePt-569758	84.06	DArT		1							1
3	ePt-565564	85.1	DArT		1							1
3	ePt-569777	85.13	DArT			1		1				2
3	ePt-568661	85.19	DArT		1							1
3	ePt-572208	85.24	DArT		1							1
3	ePt-600566	85.84	DArT		1		1				1	3
3	ePt-562898	85.89	DArT							1		1
3	ePt-599485	85.9	DArT							1		1
3	ePt-566060	86.05	DArT		1		1				1	3
3	ePt-504847	86.43	DArT		1					1		2
3	ePt-571796	86.69	DArT				1					1
3	ePt-574361	86.87	DArT						1		1	2
3	ePt-637073	88.08	DArT						1		1	2
3	ePt-566897	88.11	DArT				1		1			2
3	ePt-566415	88.47	DArT		1							1
3	ePt-503826	89.64	DArT		1	1						2
3	ePt-563311	90.59	DArT		1				1	1		3
3	ePt-599266	90.8	DArT							1		1
3	ePt-641207	90.8	DArT							1		1
3	ePt-641616	90.83	DArT		1							1
3	ePt-563549	91.02	DArT			1	1	1	1		1	5
3	ePt-639589	91.29	DArT							1		1
3	ePt-564011	91.35	DArT							1		1
3	ePt-564253	91.35	DArT							1		1
3	ePt-637998	91.68	DArT		1				1			2
3	ePt-563148	91.7	DArT		1				1			2
3	ePt-643583	91.74	DArT		1				1			2
3	En11	92.63	Microsatellite		1							1
3	ePt-566961	92.71	DArT		1							1
3	ePt-640146	93.07	DArT					1	1		1	3
3	ePt-636665	93.13	DArT		1							1
3	ePt-574273	93.34	DArT							1		1
3	ePt-562969	94.74	DArT		1					1		2
3	ePt-574102	95.62	DArT		1							1
3	ePt-641946	95.99	DArT		1							1
3	Embra1494	96.66	Microsatellite							1		1
3	ePt-573026	97.15	DArT		1							1
3	ePt-642969	97.21	DArT		1							1
3	ePt-570382	97.43	DArT		1							1
3	ePt-568063	97.86	DArT		1							1
3	ePt-504698	98.19	DArT		1							1
3	ePt-572844	100.1	DArT		1	1						2
3	ePt-570151	100.32	DArT		1							1
3	Embra1139	100.99	Microsatellite							1		1
3	ePt-504818	101.92	DArT		1							1
3	ePt-641605	103.2	DArT		1							1
3	ePt-644207	103.28	DArT		1							1
3	ePt-571081	103.63	DArT		1							1
3	ePt-570536	104.14	DArT		1							1
3	ePt-636658	104.51	DArT		1							1
3	ePt-599299	104.61	DArT		1							1
3	ePt-572569	105.25	DArT		1							1
3	ePt-562746	105.6	DArT		1							1
4	ePt-504282	0	DArT					1	1		1	3
4	ePt-638863	1.08	DArT	1	1							1
4	ePt-567857	1.54	DArT		1							1
4	ePt-644214	1.56	DArT		1							1
4	ePt-504675	1.71	DArT		1			1	1		1	4
4	ePt-574283	2.49	DArT		1				1			2
4	ePt-640171	4.41	DArT		1			1	1		1	4
4	ePt-504396	4.71	DArT		1							1
4	ePt-571516	4.79	DArT		1			1	1		1	4
4	ePt-567945	4.82	DArT		1							1
4	ePt-563643	5.52	DArT					1	1	1		3
4	ePt-570286	5.53	DArT					1	1	1		3
4	ePt-600527	5.58	DArT						1	1		2
4	ePt-570493	6.61	DArT		1							1
4	ePt-564631	6.86	DArT								1	1
4	ePt-564512	7.63	DArT						1		1	2
4	ePt-562875	7.64	DArT						1	1	1	3
4	ePt-600574	7.64	DArT					1	1		1	3
4	ePt-643886	7.64	DArT					1	1		1	3
4	ePt-639668	7.64	DArT					1	1	1	1	4
4	ePt-641290	7.64	DArT					1	1	1	1	4
4	ePt-569322	8.4	DArT		1							1
4	ePt-567640	8.43	DArT						1			1
4	ePt-574446	8.43	DArT						1			1
4	ePt-640813	8.43	DArT						1			1
4	ePt-641513	8.43	DArT						1			1
4	ePt-642184	8.43	DArT						1			1
4	ePt-566105	8.44	DArT						1			1
4	ePt-503766	8.73	DArT		1			1		1		3
4	ePt-637551	9.64	DArT		1					1		2
4	ePt-600655	9.71	DArT		1					1		2
4	Embra186	10.6	Microsatellite		1				1	1		3
4	ePt-643984	10.66	DArT		1							1
4	ePt-568637	11.09	DArT		1						1	2
4	ePt-568036	11.2	DArT	1							1	1
4	ePt-570753	11.36	DArT		1					1		2
4	ePt-637262	11.46	DArT		1							1
4	ePt-502848	11.65	DArT						1			1
4	ePt-600106	11.85	DArT					1		1	1	3
4	Embra78	12.19	Microsatellite						1	1		2
4	ePt-575306	12.42	DArT		1							1
4	ePt-644367	12.5	DArT		1							1
4	ePt-570649	12.57	DArT					1		1	1	3
4	ePt-642508	12.59	DArT					1		1	1	3
4	ePt-503783	12.66	DArT		1							1
4	ePt-638881	12.92	DArT		1							1
4	ePt-568117	14.04	DArT							1	1	2
4	ePt-638422	14.04	DArT							1	1	2
4	ePt-573499	14.56	DArT		1					1		2
4	Embra130	14.7	Microsatellite						1			1
4	ePt-637257	14.85	DArT		1							1
4	CesA1	15.76	Gene-based		1							1
4	ePt-568041	16.13	DArT		1			1				2
4	ePt-573349	16.34	DArT		1							1
4	ePt-643496	16.37	DArT		1							1
4	ePt-641478	17.37	DArT		1					1		2
4	ePt-575704	17.6	DArT		1							1
4	ePt-636515	17.89	DArT		1					1		2
4	Embra156	18.34	Microsatellite						1			1
4	ePt-567897	18.42	DArT		1					1		2
4	ePt-574589	18.43	DArT		1					1		2
4	ePt-643706	18.47	DArT		1					1		2
4	ePt-570031	18.49	DArT		1						1	2
4	ePt-643998	18.74	DArT					1			1	2
4	ePt-643804	18.74	DArT					1	1		1	3
4	ePt-636733	19.25	DArT		1							1
4	ePt-503571	19.27	DArT						1		1	2
4	ePt-599803	19.63	DArT		1							1
4	ePt-639711	19.69	DArT		1					1		2
4	ePt-644312	20.71	DArT		1							1
4	ePt-640175	21.08	DArT		1					1		2
4	ePt-569317	21.54	DArT		1							1
4	ePt-644378	21.61	DArT		1							1
4	ePt-503812	21.64	DArT		1							1
4	ePt-573692	21.68	DArT		1							1
4	ePt-643677	21.69	DArT		1							1
4	ePt-571676	21.96	DArT								1	1
4	ePt-574316	22.02	DArT		1					1		2
4	ePt-640118	22.28	DArT		1				1			2
4	ePt-572587	22.37	DArT		1						1	2
4	ePt-570268	23.21	DArT		1							1
4	ePt-574877	23.41	DArT		1					1		2
4	ePt-569590	23.52	DArT		1					1		2
4	ePt-640394	23.85	DArT		1					1		2
4	ePt-571769	24.96	DArT	1	1							1
4	ePt-572185	25.09	DArT		1							1
4	Eg30	25.89	Microsatellite		1							1
4	ePt-641789	26.29	DArT		1							1
4	ePt-564874	26.86	DArT	1	1							1
4	ePt-573193	27.3	DArT		1							1
4	ePt-565778	27.34	DArT		1							1
4	ePt-505125	27.81	DArT		1							1
4	ePt-568033	27.84	DArT		1							1
4	ePt-504012	28.43	DArT		1							1
4	ePt-637503	29.12	DArT	1	1							1
4	ePt-642860	29.42	DArT		1							1
4	ePt-638214	29.89	DArT		1							1
4	ePt-599702	30.13	DArT		1					1		2
4	ePt-569411	30.16	DArT		1							1
4	ePt-566176	31.37	DArT		1							1
4	ePt-569193	31.37	DArT		1							1
4	ePt-568839	31.39	DArT		1							1
4	ePt-504294	31.41	DArT		1							1
4	ePt-572151	31.41	DArT		1			1				2
4	ePt-642972	31.99	DArT					1			1	2
4	ePt-504105	32.07	DArT	1	1							1
4	ePt-568705	32.37	DArT	1	1							1
4	ePt-565545	32.52	DArT						1		1	2
4	ePt-572506	32.52	DArT						1		1	2
4	ePt-600178	32.52	DArT						1		1	2
4	ePt-600217	32.52	DArT						1		1	2
4	ePt-639549	32.52	DArT						1		1	2
4	ePt-640621	32.53	DArT						1		1	2
4	ePt-575078	32.59	DArT						1			1
4	ePt-599390	33.11	DArT		1					1		2
4	ePt-569669	33.13	DArT						1		1	2
4	ePt-504594	33.14	DArT		1					1		2
4	ePt-644174	33.15	DArT						1		1	2
4	ePt-573859	33.15	DArT					1	1		1	3
4	ePt-575334	33.15	DArT					1	1		1	3
4	ePt-642285	33.15	DArT					1	1		1	3
4	Es54	33.44	Microsatellite		1						1	2
4	ePt-567279	33.55	DArT								1	1
4	ePt-571627	33.87	DArT					1	1		1	3
4	ePt-504154	34.49	DArT		1							1
4	ePt-568388	34.52	DArT		1							1
4	ePt-568770	34.52	DArT		1							1
4	ePt-573022	34.75	DArT		1							1
4	ePt-640987	34.86	DArT		1					1		2
4	ePt-637285	34.95	DArT		1							1
4	ePt-565621	34.98	DArT		1							1
4	ePt-639057	35.1	DArT		1							1
4	ePt-642864	35.1	DArT		1							1
4	ePt-564614	35.23	DArT		1							1
4	ePt-503727	35.25	DArT		1							1
4	ePt-639045	35.25	DArT		1							1
4	ePt-639411	35.27	DArT		1							1
4	ePt-504990	35.28	DArT		1							1
4	ePt-567822	35.29	DArT							1	1	2
4	ePt-504738	35.37	DArT		1							1
4	ePt-573837	35.39	DArT		1						1	2
4	ePt-637120	35.45	DArT		1							1
4	ePt-504512	36.04	DArT		1						1	2
4	ePt-575171	36.04	DArT		1						1	2
4	ePt-567067	37.14	DArT		1					1		2
4	ePt-575137	37.43	DArT		1					1		2
4	ePt-575156	37.88	DArT		1							1
4	ePt-566181	38.28	DArT		1							1
4	ePt-568378	38.52	DArT		1					1		2
4	ePt-643122	38.52	DArT		1					1		2
4	ePt-570392	38.53	DArT		1					1		2
4	ePt-639146	38.53	DArT		1					1		2
4	ePt-503418	38.54	DArT		1					1		2
4	ePt-641288	38.55	DArT		1					1		2
4	ePt-637254	40.42	DArT		1					1		2
4	ePt-638305	41.04	DArT		1							1
4	ePt-573339	41.08	DArT		1					1		2
4	ePt-573388	41.36	DArT		1					1		2
4	ePt-644182	41.41	DArT		1					1		2
4	ePt-639124	41.45	DArT		1					1		2
4	ePt-599247	41.46	DArT		1					1		2
4	ePt-564008	42.11	DArT					1	1			2
4	ePt-571640	42.12	DArT					1	1			2
4	ePt-641176	42.12	DArT					1	1			2
4	ePt-599652	42.18	DArT		1							1
4	ePt-566763	44.23	DArT		1							1
4	NAP1	44.36	Gene-based						1			1
4	AQP1	45.29	Gene-based						1			1
4	ePt-504638	45.72	DArT		1							1
4	ePt-641639	45.89	DArT	1							1	1
4	ePt-572771	46.22	DArT								1	1
4	ePt-504532	46.23	DArT								1	1
4	ePt-600430	46.57	DArT								1	1
4	ePt-569140	46.83	DArT		1					1		2
4	ePt-641701	47.3	DArT		1							1
4	ePt-562937	47.63	DArT								1	1
4	ePt-502845	48.31	DArT	1	1							1
4	ePt-564417	51.86	DArT								1	1
4	ePt-637034	52	DArT	1	1							1
4	ePt-563225	52.53	DArT		1							1
4	ePt-639720	52.89	DArT		1							1
4	Eg128	52.98	Microsatellite		1					1		2
4	ePt-565946	53.88	DArT		1					1		2
4	ePt-504520	53.92	DArT		1							1
4	ePt-599283	54.18	DArT		1					1		2
4	ePt-571857	55.22	DArT						1			1
4	ePt-571928	55.22	DArT						1			1
4	ePt-571363	56.12	DArT		1							1
4	ePt-574541	56.41	DArT		1							1
4	ePt-503313	56.75	DArT		1							1
4	ePt-565876	57.06	DArT								1	1
4	ePt-570676	57.06	DArT								1	1
4	ePt-504831	57.07	DArT								1	1
4	ePt-568459	57.07	DArT								1	1
4	ePt-563452	57.63	DArT		1							1
4	ePt-570780	58.5	DArT		1						1	2
4	ePt-504632	58.63	DArT		1							1
4	ePt-503517	58.97	DArT	1	1							1
4	ePt-503772	59.3	DArT		1							1
4	ePt-571480	59.73	DArT		1			1				2
4	ePt-573138	60.22	DArT		1							1
4	ePt-563322	61.14	DArT		1							1
4	ePt-599408	61.7	DArT		1					1		2
4	ePt-638013	61.7	DArT		1					1		2
4	ePt-573124	61.72	DArT		1					1		2
4	ePt-566696	62.33	DArT		1				1			2
4	ePt-568849	62.35	DArT		1				1			2
4	ePt-570682	62.39	DArT		1				1			2
4	ePt-641671	62.4	DArT		1				1			2
4	ePt-565169	62.42	DArT		1							1
4	ePt-640383	62.61	DArT		1							1
4	ePt-640754	62.63	DArT	1	1							1
4	ePt-636880	63.24	DArT		1					1		2
4	ePt-568492	63.96	DArT								1	1
4	ePt-568405	64.24	DArT		1							1
4	ePt-503847	64.88	DArT		1							1
4	ePt-642362	65.29	DArT		1							1
4	ePt-569885	66.03	DArT		1							1
4	ePt-574628	67.11	DArT							1	1	2
4	ePt-566267	68.78	DArT		1							1
4	Embra36	69.29	Microsatellite							1	1	2
4	ePt-565700	69.78	DArT		1							1
4	ePt-574558	69.78	DArT		1							1
4	ePt-568081	70.24	DArT		1						1	2
4	ePt-503974	70.56	DArT		1							1
4	ePt-644069	70.62	DArT		1							1
4	ePt-599651	71.49	DArT		1			1		1		3
4	ePt-565463	74.16	DArT								1	1
4	ePt-641614	75.21	DArT		1							1
4	Embra146	75.43	Microsatellite		1							1
4	ePt-504250	80.9	DArT		1							1
5	ePt-565816	0	DArT		1					1		2
5	ePt-599236	0.05	DArT		1					1		2
5	ePt-643271	1.49	DArT	1	1					1		2
5	ePt-643707	1.65	DArT	1	1					1		2
5	ePt-572464	3.1	DArT		1					1		2
5	ePt-642282	3.11	DArT		1					1		2
5	ePt-570054	3.45	DArT		1							1
5	ePt-570153	3.45	DArT		1							1
5	ePt-568635	6.38	DArT		1	1						2
5	ePt-571913	6.72	DArT		1					1		2
5	ePt-600525	6.72	DArT		1					1		2
5	ePt-639138	6.72	DArT		1					1		2
5	ePt-640370	6.72	DArT		1					1		2
5	ePt-638903	8.94	DArT		1							1
5	ePt-637455	9.12	DArT		1			1				2
5	ePt-637969	9.72	DArT		1			1				2
5	ePt-563370	9.75	DArT		1			1				2
5	ePt-503926	9.81	DArT		1			1				2
5	ePt-641394	9.96	DArT		1			1				2
5	ePt-643259	12.41	DArT	1	1							1
5	ePt-599965	12.43	DArT	1	1							1
5	ePt-574131	13.12	DArT		1							1
5	ePt-503039	13.79	DArT		1							1
5	ePt-573579	17.14	DArT		1							1
5	ePt-640111	17.15	DArT		1							1
5	ePt-572752	17.94	DArT				1	1	1		1	4
5	ePt-574401	17.94	DArT				1	1	1		1	4
5	ePt-575337	17.94	DArT				1	1	1		1	4
5	ePt-567310	18.51	DArT		1							1
5	Embra618	18.54	Microsatellite							1	1	2
5	ePt-572492	18.76	DArT								1	1
5	ePt-570841	18.85	DArT				1				1	2
5	ePt-503581	19.24	DArT						1		1	2
5	ePt-570687	19.24	DArT						1		1	2
5	ePt-564145	19.43	DArT					1				1
5	ePt-571431	20.11	DArT				1		1		1	3
5	ePt-575741	20.11	DArT				1		1		1	3
5	ePt-571198	20.71	DArT			1						1
5	ePt-638161	20.71	DArT			1						1
5	ePt-571353	20.9	DArT		1							1
5	ePt-639763	21.86	DArT		1							1
5	ePt-567769	21.87	DArT		1					1		2
5	ePt-565220	21.92	DArT								1	1
5	ePt-599275	21.95	DArT		1			1	1			3
5	ePt-565193	22.94	DArT		1				1			2
5	ePt-641533	23.46	DArT		1		1		1			3
5	ePt-567504	23.52	DArT		1		1		1			3
5	ePt-568746	23.52	DArT		1		1		1			3
5	ePt-570391	23.52	DArT		1		1		1			3
5	ePt-643710	23.52	DArT		1		1		1			3
5	ePt-568389	23.6	DArT							1	1	2
5	ePt-567572	24.09	DArT		1							1
5	ePt-567715	24.18	DArT		1							1
5	ePt-644484	24.19	DArT		1							1
5	Embra41	25.54	Microsatellite							1	1	2
5	ePt-570390	27.34	DArT		1							1
5	ePt-562950	28.82	DArT		1							1
5	ePt-571508	28.83	DArT		1							1
5	ePt-643070	28.83	DArT		1							1
5	ePt-639340	29.82	DArT					1	1			2
5	ePt-572638	31.6	DArT		1					1		2
5	ePt-575357	31.67	DArT		1							1
5	ePt-599929	33.01	DArT		1		1	1			1	4
5	ePt-504056	33.35	DArT				1	1			1	3
5	ePt-565173	33.36	DArT								1	1
5	ePt-503442	33.4	DArT		1		1	1			1	4
5	ePt-574595	33.69	DArT		1		1	1			1	4
5	ePt-504335	33.72	DArT		1		1	1			1	4
5	ePt-503594	33.74	DArT		1		1	1		1	1	5
5	ePt-637426	33.92	DArT		1			1				2
5	ePt-573986	34.19	DArT		1			1				2
5	ePt-568416	34.75	DArT				1	1	1			3
5	ePt-639853	34.94	DArT		1							1
5	ePt-600341	34.97	DArT		1							1
5	ePt-570274	35	DArT		1							1
5	ePt-566389	35.2	DArT				1	1	1			3
5	ePt-568865	35.24	DArT	1	1							1
5	ePt-572057	35.33	DArT	1	1							1
5	ePt-567981	35.56	DArT		1							1
5	ePt-641604	35.56	DArT		1							1
5	ePt-565171	36.02	DArT			1						1
5	ePt-575563	36.45	DArT								1	1
5	ePt-573064	36.5	DArT								1	1
5	ePt-640988	36.71	DArT		1							1
5	ePt-564334	36.92	DArT		1							1
5	ePt-638674	37.33	DArT		1					1		2
5	ePt-640749	38.94	DArT		1						1	2
5	ePt-642931	39.27	DArT	1					1		1	2
5	ePt-567706	39.55	DArT			1			1			2
5	ePt-567828	39.55	DArT			1			1			2
5	ePt-575685	39.57	DArT		1							1
5	ePt-567686	39.79	DArT		1							1
5	ePt-639466	40.93	DArT		1							1
5	ePt-566300	41.89	DArT		1							1
5	ePt-566197	41.91	DArT		1							1
5	ePt-600613	41.91	DArT		1							1
5	ePt-573203	41.99	DArT		1							1
5	ePt-573541	41.99	DArT		1							1
5	ePt-504858	42.36	DArT	1				1				1
5	ePt-568680	42.51	DArT		1	1						2
5	ePt-572666	42.54	DArT		1	1						2
5	ePt-504287	42.54	DArT		1	1		1				3
5	ePt-503650	42.73	DArT			1	1	1	1			4
5	ePt-600656	42.77	DArT			1						1
5	ePt-641481	42.78	DArT			1						1
5	ePt-504550	43.06	DArT		1				1			2
5	ePt-569202	43.12	DArT			1						1
5	ePt-504147	43.23	DArT	1				1				1
5	ePt-503643	43.5	DArT		1	1	1	1	1			5
5	ePt-570524	43.51	DArT		1							1
5	ePt-566745	43.7	DArT		1							1
5	ePt-565429	43.8	DArT			1	1	1			1	4
5	ePt-639233	43.84	DArT			1	1	1			1	4
5	ePt-641895	43.84	DArT			1	1	1			1	4
5	ePt-641621	43.86	DArT			1	1	1			1	4
5	ePt-571009	44.23	DArT		1							1
5	ePt-643832	44.47	DArT	1	1				1			2
5	ePt-503595	44.56	DArT		1	1						2
5	ePt-567837	44.72	DArT		1	1						2
5	ePt-572544	44.73	DArT		1	1						2
5	ePt-568939	44.86	DArT		1							1
5	ePt-570488	45.17	DArT		1							1
5	ePt-503419	45.34	DArT					1			1	2
5	ePt-572815	45.99	DArT			1				1		2
5	ePt-599635	45.99	DArT			1				1		2
5	ePt-505128	46.11	DArT				1	1				2
5	ePt-600670	46.11	DArT				1		1			2
5	ePt-571831	46.69	DArT	1	1							1
5	ePt-639908	46.75	DArT		1	1	1					3
5	ePt-569568	48.79	DArT								1	1
5	ePt-563538	48.8	DArT		1							1
5	ePt-569086	48.8	DArT		1							1
5	ePt-572774	48.84	DArT		1							1
5	ePt-599482	48.96	DArT				1	1		1		3
5	ePt-574498	49.06	DArT				1	1		1		3
5	ePt-504409	49.18	DArT								1	1
5	ePt-641489	49.18	DArT								1	1
5	ePt-570323	49.2	DArT								1	1
5	ePt-503900	49.32	DArT		1							1
5	ePt-571277	49.5	DArT					1	1			2
5	ePt-562882	49.88	DArT				1		1			2
5	ePt-599574	49.89	DArT								1	1
5	ePt-599272	49.94	DArT		1		1		1			3
5	ePt-568595	49.94	DArT		1		1		1	1		4
5	ePt-599384	49.95	DArT		1				1			2
5	ePt-641485	49.95	DArT		1		1		1			3
5	ePt-636498	50	DArT		1			1				2
5	ePt-504079	50.01	DArT		1			1				2
5	ePt-636966	50.02	DArT		1			1				2
5	ePt-566525	50.1	DArT								1	1
5	ePt-503382	50.16	DArT		1		1		1	1		4
5	ePt-503404	50.33	DArT								1	1
5	ePt-572941	50.34	DArT								1	1
5	ePt-568568	50.6	DArT		1	1	1	1				4
5	ePt-644410	50.77	DArT			1	1		1		1	4
5	ePt-566768	50.92	DArT			1		1	1			3
5	ePt-505084	51.13	DArT								1	1
5	ePt-574028	51.21	DArT		1			1	1		1	4
5	ePt-566618	51.27	DArT		1				1		1	3
5	ePt-644217	51.28	DArT		1			1	1		1	4
5	ePt-573307	51.57	DArT		1					1	1	3
5	ePt-640790	51.57	DArT		1					1	1	3
5	ePt-643712	51.57	DArT		1					1	1	3
5	ePt-570670	51.66	DArT			1		1	1			3
5	ePt-639551	52.04	DArT		1			1	1			3
5	ePt-569419	52.15	DArT		1			1				2
5	ePt-574727	52.46	DArT		1							1
5	ePt-567665	52.72	DArT				1					1
5	ePt-643250	52.91	DArT					1				1
5	ePt-562889	53.23	DArT		1							1
5	ePt-565528	53.74	DArT		1							1
5	ePt-599374	53.87	DArT			1		1	1		1	4
5	ePt-567731	54.01	DArT			1						1
5	Embra1063	54.41	Microsatellite								1	1
5	ePt-571710	54.91	DArT								1	1
5	ePt-503894	54.95	DArT		1							1
5	ePt-600429	54.97	DArT								1	1
5	ePt-504978	55.11	DArT		1							1
5	ePt-639878	55.5	DArT		1							1
5	ePt-573321	55.59	DArT		1							1
5	ePt-641795	55.6	DArT		1							1
5	ePt-642708	55.61	DArT		1							1
5	ePt-567995	55.69	DArT		1	1						2
5	ePt-573633	55.73	DArT		1	1						2
5	ePt-567622	56.16	DArT		1			1				2
5	ePt-573895	56.39	DArT					1				1
5	ePt-568996	56.42	DArT					1				1
5	ePt-503640	56.54	DArT					1				1
5	ePt-642191	56.54	DArT					1				1
5	ePt-638432	56.57	DArT					1				1
5	ePt-599860	56.57	DArT		1			1				2
5	ePt-569829	56.8	DArT						1		1	2
5	ePt-567598	56.82	DArT		1			1				2
5	ePt-564416	56.91	DArT		1			1				2
5	ePt-569255	57.05	DArT		1	1					1	3
5	ePt-566360	57.11	DArT		1							1
5	ePt-641559	57.26	DArT		1						1	2
5	ePt-643369	57.37	DArT		1	1					1	3
5	ePt-573428	57.38	DArT		1		1					2
5	ePt-566516	57.41	DArT					1			1	2
5	ePt-565802	57.47	DArT			1						1
5	ePt-504314	57.49	DArT		1	1						2
5	ePt-572402	57.64	DArT		1		1					2
5	ePt-642246	57.78	DArT					1				1
5	ePt-571218	57.88	DArT		1	1	1	1	1			5
5	ePt-566531	57.97	DArT				1	1				2
5	ePt-567652	58.01	DArT					1				1
5	ePt-639730	58.05	DArT		1		1		1		1	4
5	ePt-503140	58.06	DArT								1	1
5	ePt-504569	58.12	DArT		1				1			2
5	ePt-642693	58.22	DArT		1		1		1		1	4
5	ePt-568347	58.26	DArT		1				1			2
5	ePt-567206	58.31	DArT								1	1
5	ePt-639692	58.38	DArT								1	1
5	ePt-638066	58.43	DArT		1							1
5	ePt-637613	58.55	DArT								1	1
5	ePt-638802	58.55	DArT		1							1
5	ePt-565180	58.71	DArT				1					1
5	ePt-574231	58.78	DArT		1	1			1			3
5	ePt-504176	58.79	DArT		1	1			1	1	1	5
5	ePt-599708	58.83	DArT		1	1			1	1		4
5	ePt-638141	58.83	DArT		1				1	1	1	4
5	ePt-566041	58.86	DArT		1							1
5	ePt-568461	58.89	DArT								1	1
5	ePt-571507	58.9	DArT	1			1				1	2
5	ePt-574367	58.91	DArT		1							1
5	ePt-639703	58.97	DArT		1	1			1	1	1	5
5	ePt-643036	59	DArT		1							1
5	ePt-565147	59.15	DArT						1			1
5	ePt-571521	59.17	DArT			1					1	2
5	ePt-574433	59.31	DArT								1	1
5	ePt-640072	59.56	DArT								1	1
5	ePt-571863	60.02	DArT		1	1	1	1				4
5	ePt-572418	60.35	DArT		1					1		2
5	ePt-636534	60.39	DArT	1		1						1
5	ePt-643904	60.46	DArT				1					1
5	ePt-573128	60.62	DArT		1							1
5	ePt-573770	60.71	DArT		1							1
5	ePt-575388	60.79	DArT		1							1
5	ePt-600690	60.82	DArT					1				1
5	ePt-565836	60.87	DArT		1	1				1		3
5	ePt-566735	60.89	DArT			1					1	2
5	ePt-641838	60.94	DArT		1							1
5	ePt-637088	61.14	DArT		1		1				1	3
5	ePt-644010	61.26	DArT		1	1						2
5	ePt-637259	61.78	DArT						1			1
5	ePt-564642	61.86	DArT		1							1
5	Embra746	61.9	Microsatellite							1	1	2
5	ePt-566007	62.54	DArT		1			1				2
5	ePt-504401	63.12	DArT		1							1
5	ePt-504483	63.53	DArT		1	1			1		1	4
5	ePt-599828	63.54	DArT		1						1	2
5	ePt-567949	63.56	DArT		1			1			1	3
5	ePt-644442	63.9	DArT		1						1	2
5	ePt-565229	64.64	DArT					1			1	2
5	ePt-571737	64.73	DArT								1	1
5	ePt-572399	65.02	DArT		1							1
5	ePt-639403	65.02	DArT		1		1	1	1		1	5
5	ePt-641704	65.21	DArT		1			1				2
5	ePt-644521	65.31	DArT		1		1				1	3
5	ePt-571786	65.33	DArT			1						1
5	ePt-600693	65.38	DArT		1			1			1	3
5	ePt-637388	65.49	DArT		1		1	1			1	4
5	ePt-636480	65.51	DArT		1		1				1	3
5	ePt-599862	65.6	DArT		1		1	1	1		1	5
5	ePt-641593	65.64	DArT					1	1			2
5	ePt-643060	65.65	DArT			1						1
5	ePt-571764	65.75	DArT			1		1	1			3
5	ePt-504020	66.02	DArT			1						1
5	ePt-566330	66.02	DArT			1						1
5	ePt-644347	66.03	DArT		1		1					2
5	ePt-575678	66.31	DArT		1							1
5	ePt-570209	66.8	DArT								1	1
5	ePt-563302	67.11	DArT		1							1
5	ePt-572286	67.55	DArT			1	1		1			3
5	ePt-568809	67.97	DArT		1							1
5	ePt-644426	67.99	DArT		1							1
5	ePt-568785	68.17	DArT		1							1
5	ePt-564952	68.51	DArT		1				1		1	3
5	ePt-574954	68.95	DArT		1				1		1	3
5	ePt-571886	68.96	DArT		1				1		1	3
5	ePt-570166	69.06	DArT								1	1
5	ePt-564802	69.08	DArT		1	1					1	3
5	ePt-562851	69.11	DArT			1	1	1				3
5	ePt-571315	69.17	DArT			1	1	1	1			4
5	ePt-504766	69.3	DArT	1	1							1
5	ePt-503238	69.53	DArT			1	1		1			3
5	ePt-568743	69.61	DArT	1					1			1
5	ePt-573829	69.83	DArT		1		1	1			1	4
5	ePt-643839	70.1	DArT			1						1
5	ePt-574720	71.06	DArT		1	1			1			3
5	ePt-642954	71.74	DArT		1							1
5	ePt-637610	72.13	DArT	1					1			1
5	ePt-637861	72.14	DArT	1					1			1
5	ePt-503174	72.19	DArT	1					1			1
5	ePt-640798	72.27	DArT								1	1
5	ePt-638289	72.27	DArT					1			1	2
5	ePt-564763	72.28	DArT								1	1
5	ePt-575554	72.33	DArT		1							1
5	ePt-503193	72.33	DArT					1			1	2
5	ePt-569681	72.4	DArT	1					1			1
5	ePt-569887	72.51	DArT				1					1
5	ePt-575597	72.64	DArT	1				1				1
5	ePt-503973	72.64	DArT					1				1
5	ePt-599343	72.64	DArT					1				1
5	ePt-644486	72.64	DArT					1				1
5	ePt-504566	72.9	DArT					1			1	2
5	Embra208	73.39	Microsatellite						1	1		2
5	ePt-574289	73.46	DArT	1	1		1					2
5	ePt-504388	73.76	DArT					1				1
5	ePt-571141	73.76	DArT					1				1
5	ePt-563151	73.76	DArT			1		1				2
5	ePt-640261	74.24	DArT		1	1			1		1	4
5	ePt-572161	74.51	DArT			1	1				1	3
5	ePt-575080	74.55	DArT								1	1
5	ePt-573050	74.79	DArT			1		1			1	3
5	ePt-572728	74.97	DArT		1							1
5	ePt-643842	75.04	DArT		1						1	2
5	ePt-642956	75.31	DArT		1		1				1	3
5	ePt-574236	75.42	DArT		1		1	1			1	4
5	ePt-565449	76.02	DArT								1	1
5	ePt-569010	76.02	DArT								1	1
5	ePt-569816	76.02	DArT								1	1
5	ePt-574438	76.02	DArT								1	1
5	ePt-504123	76.17	DArT								1	1
5	Embra168	76.94	Microsatellite		1				1			2
5	ePt-644272	77.1	DArT				1					1
5	ePt-639226	77.32	DArT		1					1		2
5	ePt-640432	77.34	DArT		1							1
5	ePt-574421	77.34	DArT		1					1		2
5	ePt-574584	77.36	DArT		1							1
5	ePt-568818	77.67	DArT	1			1					1
5	ePt-503963	77.91	DArT					1			1	2
5	ePt-639796	77.97	DArT					1			1	2
5	ePt-503704	78.01	DArT					1				1
5	ePt-573754	78.15	DArT		1							1
5	ePt-565690	78.27	DArT		1							1
5	ePt-640650	78.54	DArT			1		1		1	1	4
5	ePt-572719	78.65	DArT				1	1				2
5	ePt-573455	78.65	DArT				1	1				2
5	ePt-641991	78.67	DArT				1	1				2
5	ePt-644100	78.67	DArT				1	1				2
5	ePt-568413	78.73	DArT		1							1
5	ePt-573934	78.88	DArT		1							1
5	ePt-565587	79.28	DArT				1	1				2
5	ePt-571931	79.6	DArT			1		1		1		3
5	ePt-641723	79.78	DArT		1							1
5	ePt-564272	79.81	DArT		1							1
5	ePt-571091	80.02	DArT		1							1
5	Embra37	80.54	Microsatellite						1	1	1	3
5	Embra5	80.77	Microsatellite		1					1		2
5	ePt-567870	81.32	DArT				1	1				2
5	ePt-599895	81.44	DArT					1		1		2
5	ePt-571850	81.51	DArT					1		1		2
5	ePt-600653	81.76	DArT		1							1
5	ePt-503808	82.09	DArT		1							1
5	ePt-503223	83.13	DArT								1	1
5	ePt-564715	83.13	DArT								1	1
5	ePt-571212	83.13	DArT								1	1
5	ePt-641630	83.13	DArT								1	1
5	ePt-641732	83.13	DArT								1	1
5	ePt-573831	83.35	DArT		1		1				1	3
5	ePt-568394	83.4	DArT		1		1				1	3
5	ePt-573486	83.4	DArT		1		1				1	3
5	ePt-574238	85.63	DArT	1	1						1	2
5	ePt-599614	91.51	DArT		1					1		2
5	ePt-643170	91.68	DArT		1							1
5	ePt-564404	92.53	DArT		1							1
5	ePt-571615	92.53	DArT		1							1
5	ePt-562926	92.54	DArT		1							1
5	ePt-637264	92.57	DArT		1							1
5	ePt-639423	92.58	DArT		1							1
5	ePt-644071	94.37	DArT		1							1
5	ePt-566325	95.9	DArT	1	1							1
6	ePt-564765	0	DArT	1	1					1		2
6	ePt-565718	1.78	DArT	1	1					1		2
6	ePt-641578	1.83	DArT	1	1					1		2
6	Embra704	5.48	Microsatellite							1		1
6	ePt-637594	5.51	DArT		1					1		2
6	ePt-569441	5.51	DArT		1					1	1	3
6	ePt-568627	5.52	DArT		1					1		2
6	ePt-599649	5.55	DArT		1					1		2
6	ePt-571769	6.41	DArT	1						1		1
6	Embra1624	7.83	Microsatellite							1		1
6	Embra1643	8.03	Microsatellite							1	1	2
6	ePt-565861	8.21	DArT			1					1	2
6	ePt-573401	8.77	DArT		1					1		2
6	ePt-566077	9.08	DArT		1					1		2
6	ePt-568980	9.28	DArT						1			1
6	Embra949	9.32	Microsatellite							1		1
6	ePt-569950	9.34	DArT						1			1
6	ePt-571596	10.53	DArT			1			1			2
6	ePt-600594	11.06	DArT							1		1
6	ePt-643199	11.29	DArT		1							1
6	ePt-572557	12.4	DArT							1		1
6	ePt-599999	12.86	DArT							1		1
6	ePt-599222	12.89	DArT							1		1
6	Embra1474	12.97	Microsatellite							1		1
6	ePt-563006	13.55	DArT							1		1
6	ePt-642931	14.96	DArT	1						1		1
6	ePt-565900	14.99	DArT							1		1
6	ePt-639567	15.85	DArT		1				1			2
6	ePt-641672	16.11	DArT		1				1			2
6	ePt-570887	16.35	DArT							1		1
6	ePt-503286	16.38	DArT							1		1
6	ePt-574213	16.4	DArT							1		1
6	ePt-600400	16.66	DArT							1		1
6	ePt-573324	16.69	DArT							1		1
6	ePt-640502	17.83	DArT							1		1
6	ePt-567634	18.37	DArT		1					1		2
6	ePt-566035	18.68	DArT							1		1
6	ePt-643026	18.81	DArT							1		1
6	ePt-564357	18.9	DArT		1						1	2
6	ePt-564055	18.93	DArT							1		1
6	ePt-600657	19.2	DArT							1		1
6	ePt-643475	19.21	DArT							1		1
6	Embra187	19.89	Microsatellite							1		1
6	ePt-599851	20.37	DArT		1							1
6	Embra2055	20.61	Microsatellite							1		1
6	ePt-504308	20.98	DArT						1	1		2
6	ePt-600343	21.02	DArT							1		1
6	ePt-564514	21.09	DArT						1	1	1	3
6	ePt-567551	21.54	DArT		1				1	1		3
6	ePt-642379	21.56	DArT							1		1
6	ePt-566307	21.72	DArT						1	1	1	3
6	ePt-568290	22.7	DArT		1		1			1	1	4
6	Embra844	22.71	Microsatellite							1		1
6	ePt-566092	22.72	DArT		1					1		2
6	ePt-644027	22.73	DArT		1					1		2
6	ePt-641098	22.76	DArT		1		1			1	1	4
6	ePt-639155	22.87	DArT		1					1		2
6	ePt-564162	23.65	DArT		1					1	1	3
6	ePt-572502	23.68	DArT		1					1	1	3
6	ePt-640270	23.69	DArT		1					1	1	3
6	ePt-642885	23.7	DArT		1					1	1	3
6	ePt-641950	24	DArT		1				1	1	1	4
6	ePt-643213	24.14	DArT							1		1
6	ePt-575429	24.25	DArT		1							1
6	ePt-642123	24.36	DArT							1		1
6	ePt-641683	24.64	DArT						1		1	2
6	Embra28	24.76	Microsatellite		1					1	1	3
6	ePt-565506	25.16	DArT							1	1	2
6	ePt-504554	25.57	DArT		1		1			1	1	4
6	ePt-643431	25.76	DArT			1					1	2
6	ePt-639429	25.77	DArT			1					1	2
6	ePt-636757	25.89	DArT		1					1		2
6	ePt-503686	26.1	DArT							1		1
6	ePt-569707	26.19	DArT		1					1	1	3
6	ePt-570201	26.27	DArT		1					1	1	3
6	ePt-567220	26.35	DArT						1			1
6	ePt-599342	26.37	DArT		1					1	1	3
6	ePt-637523	26.62	DArT						1	1	1	3
6	ePt-640201	26.72	DArT						1	1	1	3
6	ePt-566809	26.77	DArT						1			1
6	ePt-636601	26.77	DArT						1			1
6	ePt-641494	26.79	DArT						1	1	1	3
6	ePt-573606	26.81	DArT						1	1	1	3
6	ePt-574238	26.82	DArT	1					1			1
6	ePt-565145	26.85	DArT		1					1	1	3
6	ePt-504814	26.97	DArT							1		1
6	ePt-572415	27.31	DArT		1							1
6	ePt-563588	27.49	DArT		1							1
6	ePt-640794	27.91	DArT							1	1	2
6	ePt-569779	28.34	DArT		1							1
6	Embra1535	28.54	Microsatellite							1		1
6	ePt-569698	28.88	DArT		1							1
6	ePt-642344	29.03	DArT		1	1						2
6	ePt-637928	29.33	DArT		1							1
6	ePt-641851	29.33	DArT		1					1		2
6	ePt-636902	29.34	DArT		1							1
6	ePt-563470	33.09	DArT		1					1		2
6	ePt-562864	33.61	DArT		1					1		2
6	ePt-563531	34.2	DArT		1		1			1	1	4
6	ePt-565209	34.33	DArT								1	1
6	ePt-563098	34.34	DArT		1		1			1	1	4
6	ePt-639966	34.45	DArT		1		1			1	1	4
6	ePt-640359	34.45	DArT		1		1			1	1	4
6	Embra94	34.95	Microsatellite							1		1
6	ePt-641617	35.61	DArT		1						1	2
6	ePt-599939	35.86	DArT		1					1		2
6	ePt-639503	36.42	DArT		1				1		1	3
6	ePt-503484	36.73	DArT		1					1		2
6	ePt-569567	36.78	DArT		1							1
6	ePt-571833	36.78	DArT		1							1
6	ePt-572717	36.86	DArT		1							1
6	ePt-639232	36.86	DArT		1						1	2
6	ePt-640073	36.87	DArT		1							1
6	ePt-574893	36.88	DArT		1					1		2
6	ePt-570117	36.92	DArT		1	1					1	3
6	Embra627	37	Microsatellite							1	1	2
6	ePt-566205	37.03	DArT		1							1
6	ePt-505086	37.11	DArT		1							1
6	ePt-570256	37.12	DArT		1							1
6	ePt-643644	37.44	DArT			1	1			1		3
6	ePt-571160	37.56	DArT		1							1
6	ePt-642295	37.69	DArT		1					1		2
6	ePt-643257	37.7	DArT		1					1		2
6	ePt-571799	37.72	DArT	1			1					1
6	ePt-643897	37.73	DArT	1			1					1
6	ePt-571161	37.9	DArT		1					1		2
6	ePt-636611	37.94	DArT						1		1	2
6	ePt-568717	37.98	DArT		1					1		2
6	ePt-570108	38	DArT		1					1		2
6	ePt-636703	38	DArT		1					1		2
6	ePt-640169	38	DArT		1					1		2
6	ePt-641844	38	DArT		1					1		2
6	ePt-569804	38.34	DArT				1					1
6	Embra1690	38.38	Microsatellite							1		1
6	ePt-564665	38.67	DArT		1					1		2
6	ePt-503719	38.69	DArT		1							1
6	ePt-575035	38.69	DArT		1					1		2
6	ePt-641863	38.69	DArT		1					1		2
6	ePt-573431	38.7	DArT		1					1		2
6	ePt-574760	38.7	DArT		1					1		2
6	ePt-642724	38.7	DArT		1					1		2
6	ePt-503598	38.75	DArT		1					1		2
6	ePt-574621	38.9	DArT				1					1
6	Embra196	39.38	Microsatellite							1		1
6	ePt-563408	39.62	DArT		1					1		2
6	ePt-636956	40.31	DArT		1							1
6	ePt-564413	41.19	DArT	1							1	1
6	Embra813	41.23	Microsatellite							1		1
6	ePt-566641	41.69	DArT								1	1
6	ePt-504291	41.75	DArT		1							1
6	PCBR	42.28	Gene-based				1					1
6	ePt-570591	43.13	DArT		1							1
6	ePt-568057	43.27	DArT		1							1
6	ePt-504039	43.27	DArT		1					1		2
6	ePt-566522	43.57	DArT		1							1
6	ePt-637858	43.59	DArT				1				1	2
6	ePt-642976	44.48	DArT							1		1
6	ePt-503672	44.49	DArT		1					1		2
6	ePt-504387	44.57	DArT						1			1
6	ePt-563312	44.73	DArT						1			1
6	ePt-638601	44.73	DArT						1			1
6	ePt-641949	44.73	DArT						1			1
6	ePt-571109	44.98	DArT				1		1			2
6	ePt-571203	44.98	DArT				1		1			2
6	ePt-599900	45.44	DArT							1		1
6	ePt-637258	45.57	DArT							1		1
6	ePt-568743	45.59	DArT	1							1	1
6	ePt-564112	45.6	DArT		1				1	1	1	4
6	ePt-504718	45.61	DArT		1				1		1	3
6	ePt-600226	45.61	DArT		1				1	1	1	4
6	ePt-600050	45.62	DArT		1				1	1	1	4
6	ePt-567750	46.68	DArT		1					1		2
6	ePt-643453	46.78	DArT		1					1		2
6	ePt-574876	47.07	DArT		1					1		2
6	Eg62	47.22	Microsatellite		1				1	1		3
6	ePt-640562	47.41	DArT							1		1
6	ePt-569127	47.43	DArT							1		1
6	ePt-565983	47.71	DArT							1		1
6	ePt-638101	47.71	DArT							1		1
6	ePt-503517	47.82	DArT	1						1		1
6	ePt-599856	48.13	DArT		1							1
6	ePt-644163	48.14	DArT								1	1
6	ePt-567257	48.55	DArT							1		1
6	ePt-574857	48.61	DArT							1		1
6	ePt-642936	48.61	DArT							1		1
6	ePt-564675	48.63	DArT		1					1		2
6	ePt-568253	48.92	DArT		1		1			1	1	4
6	En16	49.33	Microsatellite		1				1	1	1	4
6	CRC11	50.06	Microsatellite			1	1		1		1	4
6	ePt-575188	50.45	DArT		1							1
6	ePt-643778	50.72	DArT		1							1
6	ePt-568361	50.75	DArT		1							1
6	ePt-599898	50.82	DArT		1							1
6	ePt-569886	51.07	DArT		1							1
6	ePt-571317	51.75	DArT		1					1		2
6	ePt-503873	52.05	DArT							1		1
6	ePt-643734	52.2	DArT								1	1
6	ePt-568084	52.44	DArT							1		1
6	ePt-571328	52.48	DArT							1		1
6	ePt-504312	53.41	DArT							1		1
6	ePt-503696	54.18	DArT							1		1
[truncated: 2,194 more rows]
